# Supplementary material for: Overexpression of native carbonic anhydrases increases carbon conversion efficiency in the methanotrophic biocatalyst Methylococcus capsulatus Bath
Source: mSphere. 2024 Aug 27;9(9):e00496-24. doi: 10.1128/msphere.00496-24 (PMC11423575; doi:10.1128/msphere.00496-24)
Supplement: Tables S1 to S5 — Blastp results tables. [file msphere.00496-24-s0002.xlsx]

## Sheet: CA1 (MCA0910)
Table S1. M. capsulatus CA1 blast hits.
Description	Scientific Name	Total Score	Query Cover	E value	Per. ident	Acc. Len	Accession
carbonic anhydrase [Methylococcus capsulatus]	Methylococcus capsulatus	400	1	8e-141	100	192	WP_010960220.1
carbonic anhydrase [Methylococcus capsulatus]	Methylococcus capsulatus	400	1	1e-140	99.48	192	WP_017364332.1
carbonic anhydrase [Methylococcus]	Methylococcus	387	1	2e-135	95.83	192	WP_198321378.1
carbonic anhydrase [Methylococcus geothermalis]	Methylococcus geothermalis	376	0.99	4e-131	93.72	192	WP_169604118.1
carbonic anhydrase [Methylococcus mesophilus]	Methylococcus mesophilus	368	0.95	8e-128	93.48	192	WP_266023687.1
carbonic anhydrase [Methylococcus sp. Mc7]	Methylococcus sp. Mc7	365	0.95	1e-126	94.02	192	WP_218806282.1
carbonic anhydrase [Methylomonas]	Methylomonas	362	0.99	2e-125	87.43	192	WP_036276761.1
carbonic anhydrase [Methylococcus sp.]	Methylococcus sp.	359	0.99	2e-124	86.39	192	MDD2770251.1
carbonic anhydrase [Methylomonas methanica]	Methylomonas methanica	357	0.99	1e-123	86.91	192	WP_064038928.1
carbonic anhydrase [Methylotuvimicrobium sp. KM2]	Methylotuvimicrobium sp. KM2	351	0.99	3e-121	85.34	191	WP_341326542.1
carbonic anhydrase [Methylotuvimicrobium alcaliphilum]	Methylotuvimicrobium alcaliphilum	351	0.99	4e-121	85.34	191	WP_014150005.1
carbonic anhydrase [Methylotuvimicrobium buryatense]	Methylotuvimicrobium buryatense	350	0.99	7e-121	85.34	191	WP_017842027.1
carbonic anhydrase [Methylomonas sp. LL1]	Methylomonas sp. LL1	348	1	6e-120	83.33	192	WP_196436406.1
carbonic anhydrase [Methylobacter sp. YRD-M1]	Methylobacter sp. YRD-M1	348	0.98	6e-120	83.68	190	WP_268120144.1
carbonic anhydrase [Methylocucumis oryzae]	Methylocucumis oryzae	347	0.98	8e-120	83.68	190	WP_045780493.1
carbonic anhydrase [Methylomonas sp. WSC-6]	Methylomonas sp. WSC-6	347	0.99	1e-119	82.72	192	WP_256617167.1
carbonic anhydrase [Methylomonas sp. LL1]	Methylomonas sp. LL1	347	1	1e-119	83.33	192	WP_196437735.1
carbonic anhydrase [Methylomonas sp.]	Methylomonas sp.	347	0.99	2e-119	82.2	192	MBS4052870.1
carbonic anhydrase [Thiolapillus sp.]	Thiolapillus sp.	347	0.99	2e-119	82.72	192	WP_294077767.1
carbonic anhydrase [Methylobacter sp.]	Methylobacter sp.	347	0.98	2e-119	83.68	190	WP_288059082.1
carbonic anhydrase [Methylomonas sp.]	Methylomonas sp.	346	1	3e-119	82.81	192	MDD2759685.1
carbonic anhydrase [Methylovulum sp.]	Methylovulum sp.	346	0.98	4e-119	84.13	190	MDO9104025.1
carbonic anhydrase [Methylomarinum vadi]	Methylomarinum vadi	345	0.99	6e-119	83.25	192	WP_031433095.1
carbonic anhydrase [Methylobacter sp.]	Methylobacter sp.	345	0.98	7e-119	82.63	190	MDD5112762.1
carbonic anhydrase [Methylovulum sp.]	Methylovulum sp.	345	0.98	8e-119	84.66	190	TAL46712.1
carbonic anhydrase [Thiolapillus sp.]	Thiolapillus sp.	345	0.99	9e-119	82.2	192	WP_296781851.1
carbonic anhydrase [Gammaproteobacteria bacterium HGW-Gammaproteobacteria-10]	Gammaproteobacteria bacterium HGW-Gammaproteobacteria-10	345	0.99	1e-118	84.29	191	PKM36846.1
carbonic anhydrase [Methyloglobulus sp.]	Methyloglobulus sp.	345	0.98	1e-118	83.16	190	NOU21341.1
carbonic anhydrase [Methylobacter luteus]	Methylobacter luteus	345	0.98	1e-118	83.16	190	WP_027158265.1
carbonic anhydrase [Methylobacter sp. Wu1]	Methylobacter sp. Wu1	345	0.98	1e-118	83.16	192	WP_331820210.1
carbonic anhydrase [Methylococcales bacterium]	Methylococcales bacterium	344	0.98	2e-118	83.68	190	MDD2660428.1
carbonic anhydrase [Methylomonas sp. SURF-2]	Methylomonas sp. SURF-2	344	0.99	2e-118	81.68	192	WP_256601320.1
carbonic anhydrase [Methylicorpusculum oleiharenae]	Methylicorpusculum oleiharenae	344	0.98	2e-118	82.63	191	WP_159655585.1
carbonic anhydrase [Methylobacter sp.]	Methylobacter sp.	343	0.98	3e-118	82.63	190	MDP1772414.1
carbonic anhydrase [Methylocucumis oryzae]	Methylocucumis oryzae	343	0.98	3e-118	82.11	190	WP_109867678.1
carbonic anhydrase [Methylobacter tundripaludum]	Methylobacter tundripaludum	343	0.98	3e-118	82.11	190	WP_031436759.1
carbonic anhydrase [Pseudomonadota bacterium]	Pseudomonadota bacterium	343	0.98	3e-118	85.26	192	MBS1211714.1
carbonic anhydrase [Candidatus Methylobacter oryzae]	Candidatus Methylobacter oryzae	343	1	3e-118	82.9	193	WP_127028333.1
carbonic anhydrase [Methylomonas sp.]	Methylomonas sp.	343	1	4e-118	80.73	192	WP_292574022.1
carbonic anhydrase [Methylobacter]	Methylobacter	343	0.98	6e-118	82.63	190	WP_020157247.1
carbonic anhydrase [Methylovulum sp.]	Methylovulum sp.	342	0.98	8e-118	82.11	190	MDP2902913.1
carbonic anhydrase [Methylomicrobium sp.]	Methylomicrobium sp.	342	0.98	9e-118	82.11	191	MBS3953874.1
carbonic anhydrase [Methylovulum miyakonense]	Methylovulum miyakonense	342	0.98	1e-117	82.63	190	WP_019866895.1
carbonic anhydrase [Methylocucumis oryzae]	Methylocucumis oryzae	342	0.97	1e-117	82.45	189	KJV06532.1
carbonic anhydrase [Methylobacter tundripaludum]	Methylobacter tundripaludum	342	0.98	2e-117	82.11	190	WP_027149630.1
carbonic anhydrase [Methylovulum sp.]	Methylovulum sp.	342	0.98	2e-117	83.07	191	MCF7985937.1
carbonic anhydrase [Methylomonas sp. WSC-7]	Methylomonas sp. WSC-7	342	1	2e-117	82.81	192	WP_256605635.1
carbonic anhydrase [Nitrosococcus wardiae]	Nitrosococcus wardiae	341	1	3e-117	83.94	193	WP_134358623.1
carbonic anhydrase [Methylomonas methanica]	Methylomonas methanica	341	0.98	3e-117	82.11	192	WP_013819841.1
carbonic anhydrase [Gammaproteobacteria bacterium HGW-Gammaproteobacteria-3]	Gammaproteobacteria bacterium HGW-Gammaproteobacteria-3	341	0.98	3e-117	82.11	190	PKM10041.1
carbonic anhydrase [Methylomonas sp.]	Methylomonas sp.	341	1	4e-117	80.73	192	WP_292574340.1
carbonic anhydrase [Methylovulum psychrotolerans]	Methylovulum psychrotolerans	340	0.98	5e-117	82.11	190	WP_088618022.1
carbonic anhydrase [Nitrosococcus halophilus]	Nitrosococcus halophilus	340	0.98	5e-117	84.29	193	WP_013033962.1
carbonic anhydrase [Methylococcaceae bacterium]	Methylococcaceae bacterium	340	1	7e-117	81.25	192	MDD1611069.1
carbonic anhydrase [Methylobacter sp.]	Methylobacter sp.	340	1	8e-117	81.35	193	MCX7095614.1
carbonic anhydrase [Methylomarinum sp. Ch1-1]	Methylomarinum sp. Ch1-1	340	0.98	8e-117	82.11	192	WP_305908533.1
carbonic anhydrase [Methylocaldum szegediense]	Methylocaldum szegediense	340	0.98	9e-117	83.68	192	WP_026611386.1
carbonic anhydrase [Methylovulum miyakonense]	Methylovulum miyakonense	340	0.98	1e-116	81.58	190	WP_019867994.1
carbonic anhydrase [Methylobacter sp. YRD-M1]	Methylobacter sp. YRD-M1	340	0.99	1e-116	82.29	193	WP_268119435.1
carbonic anhydrase [Methylococcales bacterium]	Methylococcales bacterium	339	0.98	1e-116	81.58	190	MDO9213271.1
carbonic anhydrase [Methylobacter sp.]	Methylobacter sp.	339	0.98	2e-116	81.58	190	MDD5580074.1
carbonic anhydrase [Methylovulum sp.]	Methylovulum sp.	339	0.98	2e-116	82.11	190	MDD5273038.1
carbonic anhydrase [Methylomonas sp. ZR1]	Methylomonas sp. ZR1	339	1	2e-116	81.25	192	WP_171694927.1
carbonic anhydrase [methanotrophic endosymbiont of Bathymodiolus puteoserpentis (Logatchev)]	methanotrophic endosymbiont of Bathymodiolus puteoserpentis (Logatchev)	338	1	3e-116	81.25	192	WP_174483059.1
carbonic anhydrase [Methylomonas]	Methylomonas	338	1	3e-116	81.25	192	WP_140913977.1
carbonic anhydrase [Methylocaldum marinum]	Methylocaldum marinum	339	0.98	3e-116	83.16	214	BBA35216.1
carbonic anhydrase [Methylocaldum sp. 14B]	Methylocaldum sp. 14B	338	1	3e-116	81.77	192	WP_077731637.1
carbonic anhydrase [Methylovulum sp.]	Methylovulum sp.	338	0.98	3e-116	81.58	190	MDD5277058.1
carbonic anhydrase [Methylicorpusculum sp.]	Methylicorpusculum sp.	338	0.98	3e-116	81.58	191	WP_304898386.1
carbonic anhydrase [Methylocaldum marinum]	Methylocaldum marinum	338	0.98	4e-116	83.16	192	WP_119632837.1
carbonic anhydrase [Methylovulum sp.]	Methylovulum sp.	338	0.98	4e-116	81.58	190	WP_300247298.1
carbonic anhydrase [Methylobacter sp.]	Methylobacter sp.	338	0.98	5e-116	82.2	193	MDD5410267.1
carbonic anhydrase [Methylobacter tundripaludum]	Methylobacter tundripaludum	338	1	5e-116	81.35	193	WP_104425313.1
carbonic anhydrase [Methylomonas lenta]	Methylomonas lenta	338	1	5e-116	79.69	192	WP_066979987.1
carbonic anhydrase [Methylobacter marinus]	Methylobacter marinus	338	0.99	5e-116	81.77	193	WP_020158088.1
carbonic anhydrase [methane-oxidizing endosymbiont of Gigantopelta aegis]	methane-oxidizing endosymbiont of Gigantopelta aegis	338	0.98	6e-116	81.58	192	WP_198243819.1
carbonic anhydrase [Methylobacter sp.]	Methylobacter sp.	338	1	6e-116	80.83	193	WP_300491171.1
carbonic anhydrase [Methylomonas montana]	Methylomonas montana	337	0.99	8e-116	82.72	192	WP_301938759.1
carbonic anhydrase [Methylomonas]	Methylomonas	337	1	8e-116	81.25	192	WP_054762896.1
carbonic anhydrase [Methylomonas methanica]	Methylomonas methanica	337	1	9e-116	81.25	192	WP_064010822.1
carbonic anhydrase [Methylobacter sp. BBA5.1]	Methylobacter sp. BBA5.1	337	0.99	9e-116	81.25	193	WP_036247697.1
carbonic anhydrase [Methylomonas]	Methylomonas	337	1	9e-116	81.25	192	WP_036278243.1
carbonic anhydrase [Methylocaldum sp. BRCS4]	Methylocaldum sp. BRCS4	337	0.98	1e-115	82.63	192	MVF24108.1
carbonic anhydrase [Methylomicrobium lacus]	Methylomicrobium lacus	337	1	1e-115	80.21	192	WP_024297422.1
TPA: carbonic anhydrase [Methylomicrobium sp.]	Methylomicrobium sp.	337	0.98	1e-115	80.53	190	HSN23348.1
carbonic anhydrase [Methylobacter luteus]	Methylobacter luteus	337	0.99	1e-115	81.77	193	WP_027159221.1
carbonic anhydrase [Methylobacter sp.]	Methylobacter sp.	337	0.95	2e-115	83.15	185	MDD5113564.1
carbonic anhydrase [unclassified Methylomonas]	unclassified Methylomonas	337	1	2e-115	80.73	192	WP_026601028.1
carbonic anhydrase [Methylobacter sp. Wu1]	Methylobacter sp. Wu1	337	0.99	2e-115	81.77	193	WP_331816309.1
carbonic anhydrase [Methylomonas sp. WSC-6]	Methylomonas sp. WSC-6	337	1	2e-115	80.73	192	WP_256614805.1
carbonic anhydrase [Methylobacter sp.]	Methylobacter sp.	337	1	2e-115	81.35	193	WP_333876292.1
carbonic anhydrase [Methylococcaceae bacterium]	Methylococcaceae bacterium	336	0.98	2e-115	81.05	192	MDD1606661.1
carbonic anhydrase [Methylomonas sp. Kb3]	Methylomonas sp. Kb3	336	1	2e-115	80.73	192	WP_101055485.1
carbonic anhydrase [Methylobacter sp. Wu8]	Methylobacter sp. Wu8	336	1	2e-115	80.83	193	WP_331307530.1
carbonic anhydrase [Methylococcales bacterium]	Methylococcales bacterium	336	1	2e-115	81.25	192	MDT8407050.1
carbonic anhydrase [Methylococcaceae bacterium]	Methylococcaceae bacterium	336	0.95	3e-115	83.15	185	MDO9162068.1
carbonic anhydrase [Methylomonas sp. SURF-1]	Methylomonas sp. SURF-1	336	1	3e-115	80.73	192	WP_256612779.1
carbonic anhydrase [Methylomonas methanica]	Methylomonas methanica	336	1	3e-115	80.73	192	WP_064037016.1
carbonic anhydrase [Methylococcales bacterium]	Methylococcales bacterium	336	0.98	3e-115	81.05	190	MCX7067869.1
carbonic anhydrase [Methylomonas sp. MK1]	Methylomonas sp. MK1	336	1	3e-115	81.25	192	WP_020481491.1

## Sheet: CA2 (MCA1080)
Table S2. M. capsulatus CA2 blast hits.
Description	Scientific Name	Total Score	Query Cover	E value	Per. ident	Acc. Len	Accession
carbonic anhydrase family protein [Methylococcus capsulatus]	Methylococcus capsulatus	551	1	0	100	264	WP_010960378.1
carbonic anhydrase family protein [Methylococcus capsulatus]	Methylococcus capsulatus	543	1	0	98.86	264	WP_218801188.1
carbonic anhydrase family protein [Methylococcus capsulatus]	Methylococcus capsulatus	345	0.65	6e-118	94.77	178	WP_017365148.1
carbonic anhydrase family protein [Verrucomicrobiota bacterium]	Verrucomicrobiota bacterium	273	0.89	4e-88	54.66	266	MBV8101876.1
TPA: carbonic anhydrase family protein [Candidatus Binataceae bacterium]	Candidatus Binataceae bacterium	267	0.85	3e-85	55.9	300	HUY28081.1
carbonic anhydrase family protein [Methylococcus capsulatus]	Methylococcus capsulatus	167	0.31	4e-49	97.59	82	WP_026045916.1
TPA: carbonic anhydrase family protein [Candidatus Binataceae bacterium]	Candidatus Binataceae bacterium	167	0.56	6e-48	54.25	161	HVA82179.1
carbonic anhydrase family protein [Gammaproteobacteria bacterium]	Gammaproteobacteria bacterium	168	0.97	5e-47	39.18	251	MCF6212205.1
TPA: carbonic anhydrase family protein [Anaerolineales bacterium]	Anaerolineales bacterium	160	0.84	5e-44	38.2	262	HNB51238.1
TPA: carbonic anhydrase family protein [Anaerolineales bacterium]	Anaerolineales bacterium	160	0.87	6e-44	37.92	252	HET9906935.1
TPA: carbonic anhydrase family protein [Gammaproteobacteria bacterium]	Gammaproteobacteria bacterium	159	0.93	8e-44	38.76	246	HFE32099.1
carbonic anhydrase family protein [Modicisalibacter xianhensis]	Modicisalibacter xianhensis	158	0.94	3e-43	37.07	247	WP_092845042.1
carbonic anhydrase family protein [Pseudomonadota bacterium]	Pseudomonadota bacterium	157	0.93	6e-43	36.33	249	MCG8339019.1
carbonic anhydrase family protein [Rickettsiales bacterium]	Rickettsiales bacterium	157	0.94	8e-43	37.45	247	MDG1287395.1
TPA: carbonic anhydrase family protein [Spirochaetota bacterium]	Spirochaetota bacterium	157	0.87	1e-42	39.42	263	HEO65932.1
carbonic anhydrase family protein [Candidatus Acetothermia bacterium]	Candidatus Acetothermia bacterium	156	0.85	2e-42	37.29	256	MBI1728995.1
TPA: carbonic anhydrase family protein [Gammaproteobacteria bacterium]	Gammaproteobacteria bacterium	156	0.84	2e-42	39.74	252	HHH47633.1
TPA: hypothetical protein [Anaerolineae bacterium]	Anaerolineae bacterium	155	0.96	3e-42	33.96	254	HCR71044.1
carbonic anhydrase family protein [Sulfuricella sp.]	Sulfuricella sp.	155	0.91	4e-42	39.29	246	MDD5241267.1
carbonic anhydrase [Persephonella sp.]	Persephonella sp.	154	0.87	9e-42	36.93	246	WP_297453004.1
carbonic anhydrase family protein [Loktanella atrilutea]	Loktanella atrilutea	154	0.97	1e-41	36.47	244	WP_072857826.1
carbonic anhydrase family protein [Anaerolineales bacterium]	Anaerolineales bacterium	154	0.84	2e-41	37.34	261	NUM46386.1
carbonic anhydrase family protein [Leptospirales bacterium]	Leptospirales bacterium	154	0.96	2e-41	37.22	259	MBL8021197.1
carbonic anhydrase family protein [Helicobacter sp. 12S02232-10]	Helicobacter sp. 12S02232-10	153	0.93	2e-41	36.68	247	WP_095296851.1
carbonic anhydrase family protein [Agarivorans sp. TSD2052]	Agarivorans sp. TSD2052	153	0.97	3e-41	37.22	248	WP_248714541.1
carbonic anhydrase family protein [Candidatus Acetothermia bacterium]	Candidatus Acetothermia bacterium	153	0.96	4e-41	35.85	259	MBI1743482.1
carbonic anhydrase family protein [Xanthomonadales bacterium]	Xanthomonadales bacterium	152	0.97	4e-41	36.33	245	MCW8872600.1
carbonic anhydrase family protein [Persephonella hydrogeniphila]	Persephonella hydrogeniphila	152	0.93	5e-41	36.96	247	WP_096999253.1
carbonic anhydrase family protein [Ectothiorhodospiraceae bacterium]	Ectothiorhodospiraceae bacterium	152	0.96	5e-41	35.85	250	MBL1274800.1
carbonic anhydrase family protein [Candidatus Acetothermia bacterium]	Candidatus Acetothermia bacterium	152	0.93	6e-41	36.43	266	MBI3460838.1
TPA: carbonic anhydrase family protein [Anaerolineales bacterium]	Anaerolineales bacterium	152	0.96	8e-41	34.08	253	HSL45070.1
carbonic anhydrase family protein [Deltaproteobacteria bacterium]	Deltaproteobacteria bacterium	152	0.88	8e-41	38.27	257	MBI4949625.1
carbonic anhydrase family protein [Gammaproteobacteria bacterium]	Gammaproteobacteria bacterium	155	0.9	1e-40	35.89	408	MCC6714921.1
carbonic anhydrase family protein [Burkholderiaceae bacterium]	Burkholderiaceae bacterium	151	0.98	1e-40	35.93	252	MEA5098175.1
TPA: carbonic anhydrase family protein [Candidatus Krumholzibacteriia bacterium]	Candidatus Krumholzibacteriia bacterium	152	0.88	1e-40	38.04	281	HEU4364601.1
TPA: carbonic anhydrase [Malonomonas sp.]	Malonomonas sp.	151	0.96	2e-40	35.61	252	HEY5673636.1
TPA: carbonic anhydrase family protein [Anaerolineales bacterium]	Anaerolineales bacterium	151	0.94	2e-40	35.25	252	HET6596232.1
hypothetical protein [Gammaproteobacteria bacterium]	Gammaproteobacteria bacterium	155	0.9	2e-40	35.89	429	MCG3142975.1
TPA: carbonic anhydrase family protein [Casimicrobiaceae bacterium]	Casimicrobiaceae bacterium	150	0.95	3e-40	36.5	258	HET7097652.1
Carbonic anhydrase [Phycisphaerales bacterium]	Phycisphaerales bacterium	150	1	3e-40	34.07	255	MCG3122335.1
TPA: carbonic anhydrase family protein [Gammaproteobacteria bacterium]	Gammaproteobacteria bacterium	150	0.96	3e-40	34.83	253	HHI94822.1
carbonic anhydrase family protein [Gemmatimonadota bacterium]	Gemmatimonadota bacterium	150	0.95	3e-40	37.17	264	MCY3665110.1
carbonic anhydrase family protein [Anaerolineales bacterium]	Anaerolineales bacterium	150	0.85	4e-40	39.08	270	MCA9975520.1
carbonic anhydrase [Pseudolabrys sp.]	Pseudolabrys sp.	150	0.97	4e-40	36.09	251	MBV9261155.1
TPA: carbonic anhydrase family protein [Myxococcaceae bacterium]	Myxococcaceae bacterium	150	0.87	4e-40	39.33	248	HMK72748.1
carbonic anhydrase family protein [Halomonas sp.]	Halomonas sp.	150	0.86	4e-40	35.86	245	MEC9481834.1
TPA: carbonic anhydrase family protein [Candidatus Eisenbacteria bacterium]	Candidatus Eisenbacteria bacterium	151	0.95	5e-40	35.02	283	HET9251448.1
TPA: hypothetical protein [Anaerolineae bacterium]	Anaerolineae bacterium	150	0.93	6e-40	33.07	249	HCB01254.1
carbonic anhydrase family protein [Rhodospirillales bacterium]	Rhodospirillales bacterium	150	0.94	6e-40	35.82	277	NQV99101.1
carbonic anhydrase family protein [Loktanella salsilacus]	Loktanella salsilacus	149	0.95	7e-40	36.26	246	WP_090185795.1
carbonic anhydrase family protein [Rhodospirillaceae bacterium]	Rhodospirillaceae bacterium	149	0.96	7e-40	34.72	256	MBT3533398.1
TPA: carbonic anhydrase [Patescibacteria group bacterium]	Patescibacteria group bacterium	149	0.92	8e-40	36.76	255	HVN08087.1
carbonic anhydrase family protein [Gammaproteobacteria bacterium]	Gammaproteobacteria bacterium	149	0.94	9e-40	36.92	249	MCI0504586.1
TPA: carbonic anhydrase family protein [Gammaproteobacteria bacterium]	Gammaproteobacteria bacterium	149	0.96	9e-40	35.47	256	HVS25601.1
carbonic anhydrase family protein [Myxococcus sp. RHSTA-1-4]	Myxococcus sp. RHSTA-1-4	150	0.95	9e-40	35.07	274	WP_223753227.1
carbonic anhydrase [Anaerolineales bacterium]	Anaerolineales bacterium	149	0.96	9e-40	33.58	253	MBL8099036.1
carbonic anhydrase family protein [Ardenticatena sp.]	Ardenticatena sp.	150	0.9	1e-39	36.95	294	WP_290665872.1
carbonic anhydrase family protein [Phycisphaerales bacterium]	Phycisphaerales bacterium	149	0.97	2e-39	33.83	255	MCK6475580.1
carbonic anhydrase family protein [Loktanella salsilacus]	Loktanella salsilacus	148	0.95	2e-39	36.5	246	WP_341222531.1
carbonic anhydrase family protein [Magnetospirillum fulvum]	Magnetospirillum fulvum	149	0.86	2e-39	38.52	256	WP_021132459.1
carbonic anhydrase [Niveispirillum sp. BGYR6]	Niveispirillum sp. BGYR6	148	0.92	2e-39	37.25	251	WP_269910905.1
carbonic anhydrase family protein [Gammaproteobacteria bacterium]	Gammaproteobacteria bacterium	148	0.86	2e-39	37.39	257	MCG6971030.1
carbonic anhydrase [Hydrogenimonas sp.]	Hydrogenimonas sp.	148	0.89	2e-39	36.84	248	BBG65557.1
carbonic anhydrase family protein [Aquificota bacterium]	Aquificota bacterium	148	0.94	2e-39	35.52	245	RMD45622.1
carbonic anhydrase family protein [Deltaproteobacteria bacterium]	Deltaproteobacteria bacterium	148	0.95	2e-39	35.47	256	MBI2412526.1
carbonic anhydrase [Azospirillum sp. RU38E]	Azospirillum sp. RU38E	148	0.92	3e-39	37.25	240	SNR86323.1
carbonic anhydrase [unclassified Azospirillum]	unclassified Azospirillum	148	0.92	3e-39	37.25	252	WP_089286072.1
carbonic anhydrase family protein [Acidobacteriota bacterium]	Acidobacteriota bacterium	147	0.85	3e-39	38.89	238	MCB1052202.1
carbonic anhydrase family protein [Campylobacterota bacterium]	Campylobacterota bacterium	148	0.85	4e-39	37.45	257	MBA1420931.1
carbonic anhydrase family protein [Leptospiraceae bacterium]	Leptospiraceae bacterium	147	0.86	4e-39	34.73	252	MCB1327284.1
carbonic anhydrase [Kiritimatiellia bacterium]	Kiritimatiellia bacterium	147	0.87	4e-39	37.5	248	MDA3872435.1
carbonic anhydrase family protein [Nitrospira sp.]	Nitrospira sp.	148	0.91	5e-39	35	287	MDN5940239.1
carbonic anhydrase family protein [Deltaproteobacteria bacterium]	Deltaproteobacteria bacterium	147	0.88	5e-39	37.25	261	MBT4639551.1
carbonic anhydrase family protein [Ardenticatenaceae bacterium]	Ardenticatenaceae bacterium	148	0.85	5e-39	38.66	285	MCB8967385.1
TPA: carbonic anhydrase family protein [Desulfobulbus sp.]	Desulfobulbus sp.	147	0.93	6e-39	35.8	247	HFQ90073.1
carbonic anhydrase family protein [Anaerolineales bacterium]	Anaerolineales bacterium	147	0.93	6e-39	33.85	253	MBX3036468.1
carbonic anhydrase [Magnetospirillum molischianum]	Magnetospirillum molischianum	147	0.86	7e-39	37.39	256	WP_002725409.1
carbonic anhydrase family protein [unclassified Halomonas]	unclassified Halomonas	147	0.94	7e-39	35	247	WP_239266837.1
carbonic anhydrase family protein [Spirochaetales bacterium]	Spirochaetales bacterium	147	0.86	7e-39	34.73	275	MCP5483650.1
TPA: carbonic anhydrase family protein [Burkholderiaceae bacterium]	Burkholderiaceae bacterium	147	0.95	8e-39	35.5	256	HTT13921.1
TPA: carbonic anhydrase family protein [Thermoanaerobaculia bacterium]	Thermoanaerobaculia bacterium	147	0.84	8e-39	37.18	256	HKV06569.1
carbonic anhydrase [Photobacterium sp. GJ3]	Photobacterium sp. GJ3	147	0.97	8e-39	37.08	249	QUJ69869.1
carbonic anhydrase family protein [Gellertiella hungarica]	Gellertiella hungarica	147	0.94	8e-39	36.4	251	WP_210296923.1
carbonic anhydrase family protein [Gammaproteobacteria bacterium]	Gammaproteobacteria bacterium	146	0.89	9e-39	38.15	229	MDE0443763.1
carbonic anhydrase family protein [Gallionellaceae bacterium]	Gallionellaceae bacterium	146	0.94	1e-38	37.02	247	MDD5390766.1
carbonic anhydrase family protein [Gammaproteobacteria bacterium]	Gammaproteobacteria bacterium	146	0.89	1e-38	38.15	229	MDE0036826.1
carbonic anhydrase family protein [Castellaniella sp. S9]	Castellaniella sp. S9	146	0.95	1e-38	36.54	244	WP_269498383.1
carbonic anhydrase family protein [Rubrivivax sp.]	Rubrivivax sp.	146	0.85	1e-38	37.77	250	MDZ7589351.1
carbonic anhydrase family protein [Propionivibrio sp.]	Propionivibrio sp.	150	0.87	1e-38	39.18	417	WP_294355669.1
TPA: carbonic anhydrase family protein [Silvibacterium sp.]	Silvibacterium sp.	146	0.96	1e-38	33.21	254	HEX3471928.1
hypothetical protein A3I81_02170 [Deltaproteobacteria bacterium RIFCSPLOWO2_02_FULL_55_12]	Deltaproteobacteria bacterium RIFCSPLOWO2_02_FULL_55_12	146	0.95	1e-38	35.74	254	OGQ65027.1
carbonic anhydrase family protein [Oleiagrimonas sp. C23AA]	Oleiagrimonas sp. C23AA	146	0.97	1e-38	37.22	245	WP_167171014.1
carbonic anhydrase family protein [Loktanella salsilacus]	Loktanella salsilacus	146	0.95	1e-38	36.12	246	WP_254247509.1
hypothetical protein A2Z79_09455 [Deltaproteobacteria bacterium GWA2_55_82]	Deltaproteobacteria bacterium GWA2_55_82	146	0.95	1e-38	35.74	257	OGP16750.1
carbonate dehydratase [Candidatus Neomarinimicrobiota bacterium]	Candidatus Neomarinimicrobiota bacterium	146	0.93	1e-38	35.66	247	MBD3274557.1
carbonate dehydratase [Alphaproteobacteria bacterium]	Alphaproteobacteria bacterium	146	0.92	1e-38	35.43	249	PCJ35852.1
carbonic anhydrase family protein [Rhodospirillaceae bacterium]	Rhodospirillaceae bacterium	146	0.94	2e-38	35.14	246	MBT4488062.1
carbonic anhydrase [Halomonas sp.]	Halomonas sp.	146	0.87	2e-38	37.92	248	MAY69919.1
carbonic anhydrase family protein [Pyxidicoccus fallax]	Pyxidicoccus fallax	147	0.92	2e-38	34.48	275	WP_169344067.1
carbonic anhydrase family protein [Anaerolineales bacterium]	Anaerolineales bacterium	146	0.92	2e-38	34.12	253	MBL8090913.1

## Sheet: CA3 (MCA1442)
Table S3. M. capsulatus CA3 blast hits.
Description	Scientific Name	Max Score	Total Score	Query Cover	E value	Per. ident	Acc. Len	Accession
carbonic anhydrase [Methylococcus capsulatus]	Methylococcus capsulatus	442	442	1	2e-156	100	214	WP_010960718.1
carbonic anhydrase [Methylococcus sp. Mc7]	Methylococcus sp. Mc7	409	409	1	2e-143	90.65	214	WP_218806990.1
carbonic anhydrase [Methylococcus mesophilus]	Methylococcus mesophilus	407	407	1	1e-142	91.12	214	WP_266022955.1
carbonic anhydrase [Methylococcus]	Methylococcus	406	406	1	3e-142	89.72	214	WP_198321954.1
carbonic anhydrase [Methylococcus geothermalis]	Methylococcus geothermalis	397	397	1	1e-138	87.38	214	WP_169603674.1
carbonic anhydrase [Methylococcus sp.]	Methylococcus sp.	378	378	1	4e-131	82.24	214	MDD2768025.1
TPA: carbonate dehydratase [Methylococcus sp.]	Methylococcus sp.	348	348	1	2e-119	74.77	217	HWP00601.1
carbonate dehydratase [Methylococcaceae bacterium]	Methylococcaceae bacterium	341	341	0.98	1e-116	72.51	211	MDD1650609.1
carbonate dehydratase [Methylococcaceae bacterium]	Methylococcaceae bacterium	332	332	0.97	8e-113	69.38	213	MCF7968534.1
carbonic anhydrase [Methylocaldum szegediense]	Methylocaldum szegediense	328	328	1	3e-111	70.56	215	WP_026609952.1
TPA: carbonic anhydrase [Methylococcaceae bacterium]	Methylococcaceae bacterium	325	325	0.98	3e-110	70.14	215	HUL13623.1
carbonic anhydrase [Methylotetracoccus oryzae]	Methylotetracoccus oryzae	325	325	0.98	5e-110	69.19	216	WP_129884654.1
carbonate dehydratase [Pseudomonadota bacterium]	Pseudomonadota bacterium	324	324	0.97	8e-110	69.86	215	MBS1214305.1
carbonic anhydrase [Methylomagnum ishizawai]	Methylomagnum ishizawai	324	324	0.98	8e-110	69.19	212	WP_221063864.1
carbonic anhydrase [Methylomagnum ishizawai]	Methylomagnum ishizawai	320	320	0.98	3e-108	68.72	212	WP_085213216.1
carbonate dehydratase [Methylococcus sp. EFPC2]	Methylococcus sp. EFPC2	319	319	1	1e-107	66.82	215	WP_205428492.1
carbonate dehydratase [Methylococcaceae bacterium]	Methylococcaceae bacterium	317	317	1	6e-107	68.22	215	MDD5036454.1
carbonic anhydrase [unclassified Methylocaldum]	unclassified Methylocaldum	316	316	1	1e-106	68.22	215	WP_077729851.1
carbonic anhydrase [Methylocaldum sp.]	Methylocaldum sp.	313	313	0.99	1e-105	67.61	215	WP_324874268.1
carbonic anhydrase [Methyloterricola oryzae]	Methyloterricola oryzae	312	312	0.97	4e-105	69.38	214	WP_045225870.1
Carbonic anhydrase 2 [Candidatus Methylocalor cossyra]	Candidatus Methylocalor cossyra	313	313	0.98	6e-105	67.3	233	CAL1239965.1
carbonic anhydrase [Methylocaldum marinum]	Methylocaldum marinum	311	311	1	7e-105	67.76	215	WP_119627941.1
carbonate dehydratase [Methylosinus]	Methylosinus	311	311	0.98	1e-104	67.3	214	WP_003609888.1
carbonic anhydrase [Pseudomonadota bacterium]	Pseudomonadota bacterium	311	311	0.98	1e-104	65.88	215	MCX7109865.1
carbonic anhydrase [Methylomagnum ishizawai]	Methylomagnum ishizawai	311	311	0.98	1e-104	66.82	213	WP_221066028.1
TPA: carbonic anhydrase [Methylocella sp.]	Methylocella sp.	310	310	0.98	2e-104	67.3	215	HET6378082.1
carbonate dehydratase [Methylococcaceae bacterium]	Methylococcaceae bacterium	310	310	1	3e-104	68.22	214	NJD06021.1
carbonic anhydrase [Methylocaldum sp.]	Methylocaldum sp.	309	309	1	9e-104	65.42	215	WP_324874554.1
TPA: carbonic anhydrase [Methylocella sp.]	Methylocella sp.	309	309	0.98	9e-104	65.88	215	HET6375821.1
carbonic anhydrase [Methylocystis sp. ATCC 49242]	Methylocystis sp. ATCC 49242	308	308	0.98	1e-103	65.88	215	WP_036282631.1
carbonic anhydrase [Candidatus Methylumidiphilus alinenensis]	Candidatus Methylumidiphilus alinenensis	308	308	0.98	1e-103	65.4	217	PZN79803.1
carbonic anhydrase [Methylocystis sp. WRRC1]	Methylocystis sp. WRRC1	308	308	0.98	2e-103	65.88	215	WP_227965700.1
carbonic anhydrase [Alphaproteobacteria bacterium]	Alphaproteobacteria bacterium	308	308	0.97	2e-103	67.79	215	MBM3550259.1
carbonic anhydrase [Methylomagnum ishizawai]	Methylomagnum ishizawai	307	307	0.98	3e-103	65.88	213	WP_085211934.1
carbonate dehydratase [Methylobacter sp. YRD-M1]	Methylobacter sp. YRD-M1	308	308	1	5e-103	64.95	230	WP_268119176.1
carbonate dehydratase [Methylobacter sp. BlB1]	Methylobacter sp. BlB1	307	307	1	5e-103	66.82	228	WP_194969900.1
carbonate dehydratase [Methylobacter sp.]	Methylobacter sp.	307	307	1	6e-103	64.49	226	WP_288053768.1
carbonic anhydrase [Methylobacter sp. BBA5.1]	Methylobacter sp. BBA5.1	307	307	1	7e-103	64.02	226	WP_036251493.1
carbonate dehydratase [Methylobacter marinus]	Methylobacter marinus	307	307	1	9e-103	64.49	226	WP_020158375.1
carbonate dehydratase [Methylobacter sp. Wu1]	Methylobacter sp. Wu1	307	307	1	9e-103	66.82	228	WP_331820881.1
carbonic anhydrase [Gammaproteobacteria bacterium]	Gammaproteobacteria bacterium	306	306	1	1e-102	63.08	216	MBU2571497.1
carbonic anhydrase [Methylococcaceae bacterium]	Methylococcaceae bacterium	306	306	0.99	1e-102	66.04	217	MBK8814972.1
carbonic anhydrase [Alphaproteobacteria bacterium]	Alphaproteobacteria bacterium	306	306	0.97	1e-102	67.31	215	MBM3652678.1
carbonic anhydrase [Methylocystis sp.]	Methylocystis sp.	306	306	0.97	1e-102	67.31	215	PPD24682.1
carbonic anhydrase [Methylocystis sp. H4A]	Methylocystis sp. H4A	305	305	0.97	2e-102	67.31	215	WP_196399791.1
carbonic anhydrase [Methylocystis sp.]	Methylocystis sp.	305	305	0.97	3e-102	67.31	215	WP_292528646.1
carbonic anhydrase [Gammaproteobacteria bacterium HGW-Gammaproteobacteria-10]	Gammaproteobacteria bacterium HGW-Gammaproteobacteria-10	304	304	1	5e-102	63.08	216	PKM37442.1
carbonic anhydrase [Methylotuvimicrobium sp. KM2]	Methylotuvimicrobium sp. KM2	304	304	1	7e-102	62.62	216	WP_341328352.1
carbonic anhydrase [Alphaproteobacteria bacterium]	Alphaproteobacteria bacterium	304	304	0.97	9e-102	66.35	215	MBM3563357.1
carbonic anhydrase [Methylocystis rosea]	Methylocystis rosea	304	304	0.97	9e-102	66.83	215	WP_124740138.1
carbonic anhydrase [Methylocystis rosea]	Methylocystis rosea	304	304	0.97	1e-101	66.83	215	WP_018405846.1
carbonate dehydratase [Methylocystis sp. SB2]	Methylocystis sp. SB2	303	303	0.97	1e-101	66.83	215	WP_029650688.1
carbonate dehydratase [Methylocystis rosea]	Methylocystis rosea	303	303	0.97	1e-101	66.35	215	WP_154452847.1
carbonate dehydratase [Methylomicrobium sp.]	Methylomicrobium sp.	303	303	0.99	1e-101	65.09	214	MBS3954868.1
carbonate dehydratase [Methylobacter luteus]	Methylobacter luteus	304	304	1	1e-101	63.55	228	WP_027158938.1
carbonic anhydrase [unclassified Methylocystis]	unclassified Methylocystis	303	303	0.97	2e-101	66.83	215	WP_196394783.1
carbonate dehydratase [Methylocystis sp.]	Methylocystis sp.	303	303	0.97	2e-101	66.35	215	WP_305652691.1
carbonic anhydrase [Alphaproteobacteria bacterium]	Alphaproteobacteria bacterium	303	303	0.97	2e-101	66.35	214	MBM3553375.1
carbonic anhydrase [Methylocystis sp. 9N]	Methylocystis sp. 9N	303	303	0.97	2e-101	66.35	214	WP_332082075.1
carbonate dehydratase [Methylocystis sp. MitZ-2018]	Methylocystis sp. MitZ-2018	303	303	0.97	2e-101	66.35	215	PWB91185.1
TPA: carbonate dehydratase [Methylococcaceae bacterium]	Methylococcaceae bacterium	302	302	0.97	4e-101	64.11	214	HBA64994.1
carbonic anhydrase [Methylocystis sp. H62]	Methylocystis sp. H62	302	302	0.97	4e-101	65.87	215	WP_196404223.1
carbonate dehydratase [Methylotuvimicrobium alcaliphilum]	Methylotuvimicrobium alcaliphilum	302	302	0.97	5e-101	63.64	214	WP_014148878.1
carbonic anhydrase [Methylocystis sp. SC2]	Methylocystis sp. SC2	301	301	0.97	7e-101	66.35	215	WP_014890620.1
carbonic anhydrase [Methylocystis sp.]	Methylocystis sp.	301	301	0.97	7e-101	67.31	215	MBI5311808.1
carbonic anhydrase [Methylocystis bryophila]	Methylocystis bryophila	301	301	0.98	7e-101	65.4	212	WP_085772515.1
carbonic anhydrase [Methylotuvimicrobium buryatense]	Methylotuvimicrobium buryatense	301	301	0.97	8e-101	63.64	214	WP_017839787.1
carbonic anhydrase [Methylocystis silviterrae]	Methylocystis silviterrae	301	301	0.97	9e-101	66.83	215	WP_175092900.1
carbonic anhydrase [Methylocystis hirsuta]	Methylocystis hirsuta	301	301	0.97	1e-100	66.83	215	WP_123177685.1
carbonic anhydrase [Methylobacter sp.]	Methylobacter sp.	301	301	0.97	1e-100	66.51	213	PPC89851.1
carbonate dehydratase [Methylocystis suflitae]	Methylocystis suflitae	300	300	0.97	2e-100	65.87	214	WP_256033649.1
carbonic anhydrase [Gammaproteobacteria bacterium HGW-Gammaproteobacteria-3]	Gammaproteobacteria bacterium HGW-Gammaproteobacteria-3	300	300	0.97	2e-100	66.03	215	PKM11265.1
carbonic anhydrase [Methylocystis sp. B8]	Methylocystis sp. B8	300	300	0.99	2e-100	65.73	213	WP_138167053.1
carbonate dehydratase [Methylomicrobium sp.]	Methylomicrobium sp.	300	300	0.97	2e-100	64.59	214	MBE0434683.1
carbonic anhydrase [Methylococcus sp.]	Methylococcus sp.	301	301	0.99	2e-100	62.74	222	RQW82316.1
carbonic anhydrase [Crenothrix polyspora]	Crenothrix polyspora	300	300	0.99	2e-100	65.09	217	WP_087146352.1
carbonate dehydratase [Methylicorpusculum oleiharenae]	Methylicorpusculum oleiharenae	300	300	0.99	4e-100	63.68	214	WP_159659291.1
carbonic anhydrase [Methylococcaceae bacterium]	Methylococcaceae bacterium	299	299	0.99	5e-100	62.74	215	MCF7969301.1
carbonate dehydratase [Crenothrix polyspora]	Crenothrix polyspora	299	299	0.99	7e-100	64.62	217	WP_087144599.1
carbonic anhydrase [Methyloglobulus morosus]	Methyloglobulus morosus	299	299	0.99	8e-100	62.74	216	WP_023495902.1
carbonate dehydratase [Methyloglobulus sp.]	Methyloglobulus sp.	298	298	0.99	2e-99	64.15	214	NOS73520.1
carbonic anhydrase [Methylococcaceae bacterium]	Methylococcaceae bacterium	297	297	0.99	3e-99	64.62	211	NOT11491.1
carbonic anhydrase [Bathymodiolus platifrons methanotrophic gill symbiont]	Bathymodiolus platifrons methanotrophic gill symbiont	296	296	0.97	8e-99	63.64	217	WP_087870529.1
carbonate dehydratase [Methylocystis sp.]	Methylocystis sp.	296	296	0.97	9e-99	64.9	215	MBI1981182.1
carbonic anhydrase [Methylococcaceae bacterium]	Methylococcaceae bacterium	296	296	0.99	1e-98	62.26	215	MDD1650925.1
carbonate dehydratase [Methyloprofundus sp.]	Methyloprofundus sp.	296	296	0.98	1e-98	61.9	214	MDF1583281.1
carbonic anhydrase [Methyloprofundus sp.]	Methyloprofundus sp.	296	296	0.97	2e-98	63.64	217	MCK5870393.1
carbonic anhydrase [Bathymodiolus platifrons methanotrophic gill symbiont]	Bathymodiolus platifrons methanotrophic gill symbiont	296	296	0.97	3e-98	63.64	251	GAW86962.1
carbonate dehydratase [Methylomonas]	Methylomonas	295	295	0.98	4e-98	63.51	210	WP_140912093.1
carbonate dehydratase [Methylomonas rapida]	Methylomonas rapida	294	294	0.98	5e-98	63.51	210	WP_255189525.1
carbonate dehydratase [Methylococcaceae bacterium]	Methylococcaceae bacterium	294	294	0.98	6e-98	62.38	214	MCF7970375.1
carbonic anhydrase [Bathymodiolus platifrons methanotrophic gill symbiont]	Bathymodiolus platifrons methanotrophic gill symbiont	294	294	0.97	7e-98	62.68	213	WP_147635712.1
carbonate dehydratase [Methylomonas sp. SURF-2]	Methylomonas sp. SURF-2	293	293	0.98	9e-98	64.45	210	WP_256601378.1
carbonic anhydrase [Methylicorpusculum sp.]	Methylicorpusculum sp.	293	293	0.99	1e-97	63.68	214	WP_304895828.1
carbonate dehydratase [Methylocystis iwaonis]	Methylocystis iwaonis	293	293	0.98	1e-97	62.56	215	WP_281928212.1
carbonate dehydratase [Methylomonas sp. WSC-6]	Methylomonas sp. WSC-6	293	293	0.98	2e-97	63.51	210	WP_256616633.1
carbonate dehydratase [Methylomonas lenta]	Methylomonas lenta	293	293	0.98	2e-97	63.51	210	WP_066981915.1
carbonate dehydratase [Methylomonas lenta]	Methylomonas lenta	292	292	0.98	3e-97	63.03	210	MDD2739144.1
carbonate dehydratase [Methylomicrobium sp.]	Methylomicrobium sp.	292	292	0.99	3e-97	62.26	214	MBS3953512.1
carbonic anhydrase [Bathymodiolus platifrons methanotrophic gill symbiont]	Bathymodiolus platifrons methanotrophic gill symbiont	293	293	0.97	4e-97	62.68	247	GFO74982.1

## Sheet: CA4 (MCA1665)
Table S4. M. capsulatus CA4 blast hits.
Description	Scientific Name	Total Score	Query Cover	E value	Per. ident	Acc. Len	Accession
carbonic anhydrase [Methylococcus capsulatus]	Methylococcus capsulatus	492	1	2e-175	100	238	WP_010960923.1
carbonic anhydrase [Methylococcus capsulatus]	Methylococcus capsulatus	489	1	3e-174	99.58	238	WP_017365346.1
carbonic anhydrase [Methylococcus capsulatus]	Methylococcus capsulatus	484	1	4e-172	98.32	238	WP_218797803.1
carbonic anhydrase [Methylococcus capsulatus]	Methylococcus capsulatus	482	1	2e-171	97.9	238	WP_333688353.1
carbonic anhydrase [Methylococcus capsulatus]	Methylococcus capsulatus	453	1	6e-160	91.6	238	WP_198321577.1
carbonic anhydrase [Methylococcus sp. Mc7]	Methylococcus sp. Mc7	452	1	1e-159	92.02	238	WP_218806470.1
carbonic anhydrase [Methylococcus mesophilus]	Methylococcus mesophilus	448	1	3e-158	90.76	238	WP_266023072.1
carbonic anhydrase [Methylococcus geothermalis]	Methylococcus geothermalis	443	1	3e-156	89.08	238	WP_169603235.1
carbonic anhydrase [Methylococcus sp.]	Methylococcus sp.	420	1	5e-147	83.61	238	MDD2767111.1
carbonic anhydrase [Methylococcus sp. BF19-07]	Methylococcus sp. BF19-07	359	0.76	8e-124	94.51	182	WP_255527187.1
TPA: carbonic anhydrase [Methylococcus sp.]	Methylococcus sp.	320	0.92	2e-107	67.27	238	HWO99351.1
carbonic anhydrase [Candidatus Methylospira mobilis]	Candidatus Methylospira mobilis	290	0.96	2e-95	60.61	236	WP_153250176.1
carbonic anhydrase [Methylotetracoccus oryzae]	Methylotetracoccus oryzae	288	0.96	6e-95	63.2	233	WP_236102412.1
carbonic anhydrase [Methylogaea oryzae]	Methylogaea oryzae	272	0.91	2e-88	60.18	235	WP_054774694.1
TPA: carbonic anhydrase [Methylococcaceae bacterium]	Methylococcaceae bacterium	269	0.91	2e-87	57.4	231	HAZ42449.1
carbonic anhydrase [Methylococcus sp.]	Methylococcus sp.	268	0.91	6e-87	57.08	235	RQW79864.1
carbonic anhydrase [Methylococcaceae bacterium]	Methylococcaceae bacterium	266	0.91	5e-86	54.42	234	MCF7969260.1
carbonic anhydrase [Methylococcaceae bacterium]	Methylococcaceae bacterium	260	0.91	6e-84	54.87	234	MDD1649090.1
carbonic anhydrase [Methylovulum sp.]	Methylovulum sp.	259	0.91	2e-83	55.11	233	MDO9105885.1
carbonic anhydrase [Methylomagnum ishizawai]	Methylomagnum ishizawai	258	0.91	4e-83	56	233	WP_085214541.1
carbonic anhydrase [Methylovulum miyakonense]	Methylovulum miyakonense	258	0.91	4e-83	55.11	233	WP_019864154.1
carbonic anhydrase [Niveispirillum sp.]	Niveispirillum sp.	258	0.92	5e-83	56.16	226	WP_292910664.1
carbonic anhydrase [Methylococcus sp.]	Methylococcus sp.	257	0.91	1e-82	53.81	231	TSA05363.1
carbonic anhydrase [Mesopusillimonas faecipullorum]	Mesopusillimonas faecipullorum	256	0.94	2e-82	52.86	230	WP_226953803.1
carbonic anhydrase [Melaminivora sp.]	Melaminivora sp.	256	0.94	2e-82	56.64	235	WP_313073686.1
carbonic anhydrase [Methylococcales bacterium]	Methylococcales bacterium	256	0.91	3e-82	54.67	233	MCX7105007.1
hypothetical protein B7Z15_03675 [Rhizobiales bacterium 32-66-8]	Rhizobiales bacterium 32-66-8	256	0.92	3e-82	55.91	246	OYX14516.1
carbonic anhydrase [Methylovulum sp.]	Methylovulum sp.	256	0.91	3e-82	56	233	MDO9105884.1
carbonic anhydrase [Comamonas sp.]	Comamonas sp.	255	0.96	5e-82	55.65	234	WP_309278864.1
carbonic anhydrase [Methylovulum sp.]	Methylovulum sp.	255	0.91	6e-82	54.22	233	TAL49864.1
carbonic anhydrase [Comamonas sp.]	Comamonas sp.	255	0.96	6e-82	55.65	234	MDR2300002.1
carbonic anhydrase [Gammaproteobacteria bacterium]	Gammaproteobacteria bacterium	255	0.91	7e-82	53.81	231	NBS15896.1
carbonic anhydrase [Giesbergeria sp.]	Giesbergeria sp.	255	0.92	7e-82	57.66	235	MBP8204181.1
carbonic anhydrase [Verticiella sediminum]	Verticiella sediminum	254	0.92	1e-81	57.73	230	WP_211366207.1
carbonic anhydrase [Gammaproteobacteria bacterium]	Gammaproteobacteria bacterium	254	0.91	1e-81	53.81	231	NBY24136.1
carbonic anhydrase [Gammaproteobacteria bacterium]	Gammaproteobacteria bacterium	254	0.91	1e-81	53.36	231	NDE34580.1
carbonic anhydrase [Comamonadaceae bacterium]	Comamonadaceae bacterium	254	0.96	2e-81	54.98	235	MBN9368188.1
carbonic anhydrase [Aquabacter spiritensis]	Aquabacter spiritensis	254	0.92	2e-81	56.56	238	WP_207916111.1
carbonic anhydrase [Aquabacter cavernae]	Aquabacter cavernae	254	0.98	3e-81	54.24	238	WP_205666218.1
carbonic anhydrase [Methylococcales bacterium]	Methylococcales bacterium	253	0.91	3e-81	53.33	233	MCX7106705.1
carbonic anhydrase [Comamonas resistens]	Comamonas resistens	253	0.96	4e-81	54.78	234	WP_283487159.1
carbonic anhydrase [Giesbergeria sp.]	Giesbergeria sp.	253	0.92	5e-81	57.27	233	MBP6598209.1
carbonic anhydrase [Paenacidovorax caeni]	Paenacidovorax caeni	253	0.96	5e-81	54.98	235	WP_199445245.1
carbonic anhydrase [Methylovulum sp.]	Methylovulum sp.	253	0.9	5e-81	55.36	246	MDD5276292.1
carbonic anhydrase [Methylomagnum ishizawai]	Methylomagnum ishizawai	251	0.91	3e-80	56	233	WP_221063615.1
carbonic anhydrase [Mesopusillimonas faecipullorum]	Mesopusillimonas faecipullorum	249	0.88	9e-80	54.98	215	MCB5363456.1
carbonic anhydrase [Azorhizobium caulinodans]	Azorhizobium caulinodans	249	0.99	2e-79	53.59	236	WP_043879135.1
carbonic anhydrase [Azorhizobium sp. AG788]	Azorhizobium sp. AG788	249	0.99	2e-79	53.59	236	WP_133865146.1
carbonic anhydrase [Zavarzinia sp.]	Zavarzinia sp.	248	0.92	2e-79	55.91	229	MCW0182444.1
carbonic anhydrase [Methylococcales bacterium]	Methylococcales bacterium	248	0.91	3e-79	52.94	229	MCX7084028.1
carbonic anhydrase [Methylovulum sp.]	Methylovulum sp.	248	0.91	4e-79	52.89	233	TAL46923.1
carbonic anhydrase [Simplicispira]	Simplicispira	248	0.92	4e-79	57.01	234	WP_206613230.1
carbonic anhydrase [Azospirillum sp. TSO22-1]	Azospirillum sp. TSO22-1	248	0.91	5e-79	53.85	230	WP_109119594.1
carbonic anhydrase [Stella humosa]	Stella humosa	246	0.89	1e-78	56.88	216	WP_123689976.1
carbonic anhydrase [Azorhizobium oxalatiphilum]	Azorhizobium oxalatiphilum	247	0.92	1e-78	55.45	237	WP_210324124.1
carbonic anhydrase [Comamonadaceae bacterium SCN 68-20]	Comamonadaceae bacterium SCN 68-20	246	0.91	2e-78	55.71	219	ODU61104.1
putative carbonic anhydrase [Azorhizobium caulinodans ORS 571]	Azorhizobium caulinodans ORS 571	249	0.99	3e-78	53.59	319	BAF87791.1
carbonic anhydrase [Zavarzinia aquatilis]	Zavarzinia aquatilis	245	0.92	5e-78	54.34	230	WP_243404072.1
carbonic anhydrase [Zavarzinia aquatilis]	Zavarzinia aquatilis	245	0.92	7e-78	54.34	239	PWR24203.1
carbonic anhydrase [Alcaligenaceae bacterium]	Alcaligenaceae bacterium	244	0.92	9e-78	54.91	229	NYT44523.1
carbonic anhydrase [Pollutimonas thiosulfatoxidans]	Pollutimonas thiosulfatoxidans	244	0.92	1e-77	54.91	234	WP_228255843.1
hypothetical protein CKA81_08585 [Pollutimonas thiosulfatoxidans]	Pollutimonas thiosulfatoxidans	244	0.92	1e-77	54.91	229	QAA93888.1
carbonic anhydrase [Pollutimonas sp. M17]	Pollutimonas sp. M17	244	0.92	2e-77	54.46	229	WP_264131612.1
carbonic anhydrase [Verticiella sp. GG226]	Verticiella sp. GG226	244	0.92	2e-77	55.8	232	WP_216182571.1
TPA: carbonic anhydrase [Azospirillum sp.]	Azospirillum sp.	243	0.91	2e-77	52.94	230	HYH37953.1
carbonic anhydrase [Verticiella sediminum]	Verticiella sediminum	242	0.81	3e-77	63.08	196	TSH95126.1
carbonic anhydrase [Mesorhizobium australicum]	Mesorhizobium australicum	241	0.86	1e-76	57.69	210	WP_085464410.1
carbonic anhydrase [Azospirillum soli]	Azospirillum soli	241	0.9	3e-76	54.34	229	WP_209872703.1
TPA: carbonic anhydrase [Candidimonas sp.]	Candidimonas sp.	239	0.91	1e-75	51.57	229	HUH60381.1
carbonic anhydrase [Mesorhizobium sp. J428]	Mesorhizobium sp. J428	238	0.86	1e-75	57.42	211	WP_257808366.1
carbonic anhydrase [Azospirillum agricola]	Azospirillum agricola	239	0.9	1e-75	54.63	225	WP_209780579.1
carbonic anhydrase [Alcaligenaceae bacterium]	Alcaligenaceae bacterium	239	0.91	1e-75	54.13	229	NYT63169.1
carbonic anhydrase [Aquamicrobium zhengzhouense]	Aquamicrobium zhengzhouense	239	0.92	2e-75	53.18	231	WP_198477261.1
carbonic anhydrase [Azospirillum rugosum]	Azospirillum rugosum	239	0.9	2e-75	53.88	230	WP_209766016.1
carbonic anhydrase [Azospirillum agricola]	Azospirillum agricola	238	0.9	2e-75	54.17	225	WP_085554759.1
carbonic anhydrase [Candidimonas sp. SYP-B2681]	Candidimonas sp. SYP-B2681	238	0.91	3e-75	53.57	229	RTZ44578.1
carbonic anhydrase [Azospirillum thermophilum]	Azospirillum thermophilum	238	0.97	3e-75	50.64	226	WP_109327896.1
carbonic anhydrase [Azospirillum brasilense]	Azospirillum brasilense	238	0.9	3e-75	52.51	230	WP_145679543.1
carbonic anhydrase [Oleomonas cavernae]	Oleomonas cavernae	238	0.92	4e-75	52.51	229	WP_233560406.1
TPA: carbonic anhydrase [Kiloniellales bacterium]	Kiloniellales bacterium	238	0.92	4e-75	52.32	247	HLS68324.1
carbonic anhydrase [Azospirillum]	Azospirillum	238	0.9	4e-75	52.51	230	WP_035672547.1
carbonic anhydrase [Azospirillum sp. OGB3]	Azospirillum sp. OGB3	238	0.9	5e-75	52.51	230	WP_183181949.1
carbonic anhydrase [Azospirillum brasilense]	Azospirillum brasilense	238	0.9	5e-75	52.51	230	WP_149167422.1
carbonic anhydrase [Azospirillum]	Azospirillum	238	0.9	5e-75	52.51	230	WP_137140232.1
TPA: carbonic anhydrase [Candidimonas sp.]	Candidimonas sp.	237	0.92	6e-75	52	229	HUG57099.1
carbonic anhydrase [Azospirillum]	Azospirillum	237	0.9	6e-75	52.51	230	WP_014239916.1
carbonic anhydrase [Azospirillum argentinense]	Azospirillum argentinense	237	0.9	7e-75	52.51	230	WP_137102645.1
carbonic anhydrase [Azospirillum argentinense]	Azospirillum argentinense	237	0.9	7e-75	52.51	230	WP_038528739.1
carbonic anhydrase [Aquamicrobium aerolatum]	Aquamicrobium aerolatum	237	0.92	9e-75	52.73	231	WP_091525086.1
carbonic anhydrase [Azospirillum canadense]	Azospirillum canadense	237	0.9	9e-75	53.88	230	WP_264654883.1
carbonic anhydrase [Azospirillum isscasi]	Azospirillum isscasi	236	0.9	1e-74	52.05	230	WP_306704422.1
carbonic anhydrase [Azospirillum brasilense]	Azospirillum brasilense	236	0.9	1e-74	52.05	230	WP_094306668.1
carbonic anhydrase [Azospirillum tabaci]	Azospirillum tabaci	236	0.9	2e-74	52.05	230	WP_188262923.1
TPA: carbonic anhydrase [Azospirillum sp.]	Azospirillum sp.	236	0.91	2e-74	51.35	230	HYG90563.1
beta-carbonic anhydrase [Azospirillum brasilense]	Azospirillum brasilense	236	0.9	3e-74	52.05	230	AEF13979.1
carbonic anhydrase [Azospirillum halopraeferens]	Azospirillum halopraeferens	235	0.89	4e-74	53.05	225	WP_035692464.1
carbonic anhydrase [Gammaproteobacteria bacterium]	Gammaproteobacteria bacterium	233	0.72	6e-74	68.21	173	MBM4202461.1
carbonic anhydrase [Methylovulum psychrotolerans]	Methylovulum psychrotolerans	235	0.9	6e-74	52.91	232	WP_088618935.1
carbonic anhydrase [Azospirillum brasilense]	Azospirillum brasilense	234	0.9	1e-73	52.05	230	WP_114861919.1
TPA: carbonic anhydrase [Azospirillum sp.]	Azospirillum sp.	234	0.9	1e-73	50.46	227	HYH20932.1

## Sheet: CA5 (MCA2797)
Table S5. M. capsulatus CA5 blast hits.
Description	Scientific Name	Total Score	Query Cover	E value	Per. ident	Acc. Len	Accession
gamma carbonic anhydrase family protein [Methylococcus capsulatus]	Methylococcus capsulatus	363	1	3e-126	100	180	WP_010961998.1
gamma carbonic anhydrase family protein [Methylococcus capsulatus]	Methylococcus capsulatus	349	0.97	6e-121	97.73	180	WP_218798358.1
gamma carbonic anhydrase family protein [Methylococcus mesophilus]	Methylococcus mesophilus	343	0.97	2e-118	95.45	180	WP_266024891.1
gamma carbonic anhydrase family protein [Methylococcus sp. Mc7]	Methylococcus sp. Mc7	338	0.97	1e-116	94.89	180	WP_218808578.1
gamma carbonic anhydrase family protein [Methylococcus]	Methylococcus	337	1	4e-116	93.33	180	WP_198322965.1
gamma carbonic anhydrase family protein [Methylococcus geothermalis]	Methylococcus geothermalis	329	0.97	8e-113	92.05	181	WP_169601315.1
gamma carbonic anhydrase family protein [Methylococcus sp.]	Methylococcus sp.	320	0.97	3e-109	89.77	180	MDD2769899.1
TPA: gamma carbonic anhydrase family protein [Methylococcus sp.]	Methylococcus sp.	293	0.97	2e-98	81.25	182	HWP01593.1
gamma carbonic anhydrase family protein [Methylocaldum marinum]	Methylocaldum marinum	283	1	1e-94	77.22	184	WP_119631699.1
gamma carbonic anhydrase family protein [Methylocaldum szegediense]	Methylocaldum szegediense	279	0.97	5e-93	75	182	WP_026609622.1
gamma carbonic anhydrase family protein [Methylocaldum sp. 14B]	Methylocaldum sp. 14B	278	1	1e-92	73.89	182	WP_077728510.1
gamma carbonic anhydrase family protein [Methylocaldum sp.]	Methylocaldum sp.	272	0.97	2e-90	73.3	182	WP_324876625.1
gamma carbonic anhydrase family protein [Methylococcaceae bacterium]	Methylococcaceae bacterium	263	0.96	6e-87	72.99	176	NJD08494.1
TPA: gamma carbonic anhydrase family protein [Methylococcaceae bacterium]	Methylococcaceae bacterium	263	0.97	2e-86	71.02	182	HUL11945.1
gamma carbonic anhydrase family protein [Methylocaldum sp. RMAD-M]	Methylocaldum sp. RMAD-M	260	0.93	9e-86	74.4	170	WP_156880322.1
gamma carbonic anhydrase family protein [Methylomagnum ishizawai]	Methylomagnum ishizawai	258	0.97	7e-85	72.73	182	WP_221065415.1
protein YrdA [Candidatus Methylocalor cossyra]	Candidatus Methylocalor cossyra	258	0.97	1e-84	72.57	177	CAL1241835.1
gamma carbonic anhydrase family protein [Methylomagnum ishizawai]	Methylomagnum ishizawai	258	0.97	1e-84	71.02	182	WP_085216140.1
gamma carbonic anhydrase family protein [Methylotetracoccus oryzae]	Methylotetracoccus oryzae	248	0.95	9e-81	69.59	174	WP_129883196.1
gamma carbonic anhydrase family protein [Gammaproteobacteria bacterium]	Gammaproteobacteria bacterium	248	0.95	1e-80	69.59	181	MBM4199777.1
gamma carbonic anhydrase family protein [Candidatus Methylobacter oryzae]	Candidatus Methylobacter oryzae	245	0.97	1e-79	65.14	177	WP_127026742.1
gamma carbonic anhydrase family protein [Gammaproteobacteria bacterium]	Gammaproteobacteria bacterium	244	0.97	2e-79	64.2	179	RLA22797.1
gamma carbonic anhydrase family protein [Methylococcaceae bacterium]	Methylococcaceae bacterium	244	0.98	2e-79	64.41	179	MDD1618865.1
gamma carbonic anhydrase family protein [Methylobacter sp.]	Methylobacter sp.	244	0.97	3e-79	63.64	182	MDP1773384.1
gamma carbonic anhydrase family protein [Methylococcaceae bacterium]	Methylococcaceae bacterium	243	0.98	5e-79	63.84	179	MDD1625522.1
gamma carbonic anhydrase family protein [Methylobacter sp.]	Methylobacter sp.	243	0.98	5e-79	62.92	178	MDP3877748.1
gamma carbonic anhydrase family protein [Methylococcaceae bacterium]	Methylococcaceae bacterium	243	0.97	6e-79	68.18	183	MDD1650730.1
gamma carbonic anhydrase family protein [Methylococcaceae bacterium]	Methylococcaceae bacterium	243	0.98	7e-79	63.84	179	MDD1640321.1
gamma carbonic anhydrase family protein [Methylobacter]	Methylobacter	239	0.97	2e-77	63.43	178	WP_104421936.1
gamma carbonic anhydrase family protein [Methylobacter tundripaludum]	Methylobacter tundripaludum	239	0.97	2e-77	64	176	WP_104427231.1
gamma carbonic anhydrase family protein [Methylobacter tundripaludum]	Methylobacter tundripaludum	239	0.97	2e-77	63.43	176	MCK9636350.1
gamma carbonic anhydrase family protein [Methylobacter sp.]	Methylobacter sp.	239	0.97	2e-77	64	178	WP_300488720.1
gamma carbonic anhydrase family protein [Methylobacter tundripaludum]	Methylobacter tundripaludum	239	0.97	3e-77	63.43	178	WP_006891933.1
gamma carbonic anhydrase family protein [Methylobacter tundripaludum]	Methylobacter tundripaludum	239	0.97	3e-77	64	176	WP_027148935.1
gamma carbonic anhydrase family protein [Methylobacter sp.]	Methylobacter sp.	239	0.97	3e-77	64	176	MCX7095533.1
gamma carbonic anhydrase family protein [Methylobacter sp.]	Methylobacter sp.	239	0.97	3e-77	62.86	178	MDO9268375.1
gamma carbonic anhydrase family protein [Methylobacter sp.]	Methylobacter sp.	239	0.97	4e-77	62.86	178	WP_305267171.1
gamma carbonic anhydrase family protein [Methylobacter sp.]	Methylobacter sp.	239	0.97	4e-77	63.43	178	TAN65542.1
gamma carbonic anhydrase family protein [Methylococcaceae bacterium]	Methylococcaceae bacterium	238	0.98	4e-77	67.8	177	MCF7968230.1
gamma carbonic anhydrase family protein [Pseudomonas sp. ABC1]	Pseudomonas sp. ABC1	239	0.98	5e-77	63.28	182	WP_179113404.1
gamma carbonic anhydrase family protein [Gammaproteobacteria bacterium]	Gammaproteobacteria bacterium	238	0.96	8e-77	68.21	181	NBY24109.1
gamma carbonic anhydrase family protein [Methylobacter sp.]	Methylobacter sp.	238	0.97	8e-77	63.43	175	WP_292549996.1
gamma carbonic anhydrase family protein [Pseudomaricurvus alcaniphilus]	Pseudomaricurvus alcaniphilus	238	0.98	9e-77	63.28	182	WP_166165666.1
gamma carbonic anhydrase family protein [Methylobacter sp.]	Methylobacter sp.	238	0.97	1e-76	62.86	178	MDO9047731.1
gamma carbonic anhydrase family protein [Methylobacter sp.]	Methylobacter sp.	237	0.97	1e-76	62.86	175	WP_292433428.1
gamma carbonic anhydrase family protein [Gammaproteobacteria bacterium]	Gammaproteobacteria bacterium	238	0.96	1e-76	68.21	181	NBS15923.1
gamma carbonic anhydrase family protein [Aestuariibacter salexigens]	Aestuariibacter salexigens	236	0.97	3e-76	62.86	177	WP_026376013.1
carbonic anhydrase [Pseudomonadota bacterium]	Pseudomonadota bacterium	236	0.96	3e-76	66.09	177	MBS1211405.1
gamma carbonic anhydrase family protein [Methylobacter sp.]	Methylobacter sp.	236	0.97	3e-76	61.71	178	MCK9397585.1
TPA: gamma carbonic anhydrase family protein [Methylococcaceae bacterium]	Methylococcaceae bacterium	236	0.97	5e-76	65.71	179	HLF97009.1
gamma carbonic anhydrase family protein [Methylobacter sp.]	Methylobacter sp.	236	0.97	5e-76	63.43	181	MDP2100095.1
gamma carbonic anhydrase family protein [Methylococcales bacterium]	Methylococcales bacterium	235	0.96	7e-76	63.79	174	MDD5320218.1
gamma carbonic anhydrase family protein [Alteromonas sp. V450]	Alteromonas sp. V450	235	0.97	1e-75	63.07	177	WP_071816555.1
gamma carbonic anhydrase family protein [Methylobacter]	Methylobacter	234	0.97	2e-75	61.71	179	WP_020158101.1
gamma carbonic anhydrase family protein [Methylococcus sp.]	Methylococcus sp.	233	0.87	3e-75	72.61	161	RQW77335.1
gamma carbonic anhydrase family protein [Methylobacter sp.]	Methylobacter sp.	234	0.96	3e-75	63.22	178	MBL6986121.1
gamma carbonic anhydrase family protein [Methylococcaceae bacterium]	Methylococcaceae bacterium	234	0.98	3e-75	61.58	179	MDD1637669.1
gamma carbonic anhydrase family protein [Methylobacter sp.]	Methylobacter sp.	234	0.97	3e-75	62.86	176	MDD5410012.1
gamma carbonic anhydrase family protein [Moraxellaceae bacterium]	Moraxellaceae bacterium	234	0.97	3e-75	60.8	182	RZA05670.1
gamma carbonic anhydrase family protein [Cellvibrio sp. 79]	Cellvibrio sp. 79	234	0.97	3e-75	62.29	188	PUA28143.1
gamma carbonic anhydrase family protein [Halieaceae bacterium]	Halieaceae bacterium	234	0.95	3e-75	65.7	197	MEE4202313.1
gamma carbonic anhydrase family protein [Methylobacter sp.]	Methylobacter sp.	233	0.96	4e-75	63.22	174	PPC91320.1
gamma carbonic anhydrase family protein [Gammaproteobacteria bacterium]	Gammaproteobacteria bacterium	233	0.97	4e-75	62.5	180	NVK23767.1
gamma carbonic anhydrase family protein [Methylococcaceae bacterium]	Methylococcaceae bacterium	233	0.97	5e-75	61.71	177	NOT12086.1
gamma carbonic anhydrase family protein [Methyloglobulus sp.]	Methyloglobulus sp.	233	0.96	7e-75	63.22	175	NOS75800.1
gamma carbonic anhydrase family protein [Stutzerimonas kirkiae]	Stutzerimonas kirkiae	233	0.98	7e-75	62.15	182	WP_131185629.1
gamma carbonic anhydrase family protein [Pseudomonas cavernicola]	Pseudomonas cavernicola	233	0.98	8e-75	62.15	180	WP_119953007.1
gamma carbonic anhydrase family protein [Oceanimonas sp. GK1]	Oceanimonas sp. GK1	233	0.96	8e-75	63.79	178	WP_014290495.1
gamma carbonic anhydrase family protein [Stutzerimonas kirkiae]	Stutzerimonas kirkiae	233	0.98	1e-74	62.15	182	WP_131189934.1
gamma carbonic anhydrase family protein [Methyloglobulus sp.]	Methyloglobulus sp.	233	0.96	1e-74	63.22	177	NOU20338.1
gamma carbonic anhydrase family protein [Methylobacter sp.]	Methylobacter sp.	233	0.97	1e-74	62.29	180	MDO9422717.1
gamma carbonic anhydrase family protein [Methylococcus sp.]	Methylococcus sp.	233	0.96	1e-74	65.9	181	TSA05391.1
gamma carbonic anhydrase family protein [Methylobacter sp. S3L5C]	Methylobacter sp. S3L5C	232	0.97	1e-74	62.29	179	WP_243220776.1
gamma carbonic anhydrase family protein [Methylococcales bacterium]	Methylococcales bacterium	232	0.97	1e-74	62.29	179	MDD5266350.1
gamma carbonic anhydrase family protein [Alteromonas sp. McT4-15]	Alteromonas sp. McT4-15	232	0.98	1e-74	61.58	177	WP_226433705.1
gamma carbonic anhydrase family protein [Cellvibrio mixtus]	Cellvibrio mixtus	232	0.97	2e-74	62.86	188	WP_039917997.1
gamma carbonic anhydrase family protein [Crenothrix polyspora]	Crenothrix polyspora	232	0.96	2e-74	61.49	174	WP_087147313.1
gamma carbonic anhydrase family protein [Neptuniibacter caesariensis]	Neptuniibacter caesariensis	232	0.97	2e-74	63.07	182	WP_007021628.1
gamma carbonic anhydrase family protein [Teredinibacter waterburyi]	Teredinibacter waterburyi	232	0.96	2e-74	63.22	185	WP_188152012.1
gamma carbonic anhydrase family protein [Vibrio rhodolitus]	Vibrio rhodolitus	232	0.96	2e-74	63.01	183	WP_114767232.1
gamma carbonic anhydrase family protein [Cellvibrio]	Cellvibrio	232	0.97	2e-74	61.93	184	WP_078044395.1
gamma carbonic anhydrase family protein [Methylomonas sp.]	Methylomonas sp.	231	0.96	2e-74	62.64	174	PPD32483.1
gamma carbonic anhydrase family protein [Methylobacter svalbardensis]	Methylobacter svalbardensis	233	0.97	2e-74	61.71	201	WP_340121521.1
gamma carbonic anhydrase family protein [Methylobacter sp.]	Methylobacter sp.	231	0.97	2e-74	62.29	176	WP_333879156.1
gamma carbonic anhydrase family protein [Candidatus Methylobacter titanis]	Candidatus Methylobacter titanis	231	0.97	2e-74	61.71	176	MDI1229680.1
gamma carbonic anhydrase family protein [Oceanimonas baumannii]	Oceanimonas baumannii	231	0.97	2e-74	64	178	WP_228213389.1
gamma carbonic anhydrase family protein [Methylomicrobium sp. RS1]	Methylomicrobium sp. RS1	231	0.97	2e-74	61.93	179	WP_202052047.1
gamma carbonic anhydrase family protein [Methylococcaceae bacterium]	Methylococcaceae bacterium	231	0.97	3e-74	62.29	179	MDD1613945.1
gamma carbonic anhydrase family protein [Alteromonas]	Alteromonas	231	0.97	3e-74	61.36	177	WP_202263054.1
gamma carbonic anhydrase family protein [Methylobacter psychrophilus]	Methylobacter psychrophilus	231	0.97	3e-74	61.71	179	WP_262965249.1
gamma carbonic anhydrase family protein [Methyloterricola oryzae]	Methyloterricola oryzae	231	0.95	3e-74	66.86	176	WP_045225472.1
gamma carbonic anhydrase family protein [Photobacterium chitinilyticum]	Photobacterium chitinilyticum	231	0.97	3e-74	60	179	WP_128786187.1
gamma carbonic anhydrase family protein [Methylobacter sp. BlB1]	Methylobacter sp. BlB1	231	0.97	3e-74	60.57	175	MBF6650607.1
gamma carbonic anhydrase family protein [Azotobacter beijerinckii]	Azotobacter beijerinckii	232	0.99	3e-74	62.01	192	WP_090619254.1
gamma carbonic anhydrase family protein [Shewanella fodinae]	Shewanella fodinae	231	0.96	4e-74	60.69	189	WP_189618297.1
gamma carbonic anhydrase family protein [Methylobacter sp.]	Methylobacter sp.	231	0.98	4e-74	59.89	179	MDD5579972.1
gamma carbonic anhydrase family protein [Paraglaciecola sp. T6c]	Paraglaciecola sp. T6c	231	0.97	4e-74	61.93	177	WP_011572980.1
gamma carbonic anhydrase family protein [Cellvibrio sp. pealriver]	Cellvibrio sp. pealriver	231	0.97	4e-74	61.71	179	WP_049631232.1
gamma carbonic anhydrase family protein [Methylobacter sp.]	Methylobacter sp.	231	0.96	4e-74	62.64	174	PPD05403.1
gamma carbonic anhydrase family protein [Candidatus Methylobacter titanis]	Candidatus Methylobacter titanis	231	0.97	4e-74	61.71	176	MDI1291437.1
