# Supplementary material for: Overexpression of native carbonic anhydrases increases carbon conversion efficiency in the methanotrophic biocatalyst Methylococcus capsulatus Bath
Source: mSphere. 2024 Aug 27;9(9):e00496-24. doi: 10.1128/msphere.00496-24 (PMC11423575; doi:10.1128/msphere.00496-24)
Supplement: Tables S6 to S10 — Blastp methanotroph results tables. [file msphere.00496-24-s0003.xlsx]

## Sheet: CA1 (MCA0910)
Table S6. M. capsulatus CA1 methanotroph blast hits.
Description	Scientific Name	Total Score	Query Cover	E value	Per. ident	Acc. Len	Accession
carbonic anhydrase [Methylomonas]	Methylomonas	362	0.99	3e-128	87.43	192	WP_036276761.1
carbonic anhydrase [Methylomonas methanica]	Methylomonas methanica	357	0.99	2e-126	86.91	192	WP_064038928.1
carbonic anhydrase [Methylotuvimicrobium sp. KM2]	Methylotuvimicrobium sp. KM2	351	0.99	5e-124	85.34	191	WP_341326542.1
carbonic anhydrase [Methylotuvimicrobium alcaliphilum]	Methylotuvimicrobium alcaliphilum	351	0.99	7e-124	85.34	191	WP_014150005.1
carbonic anhydrase [Methylotuvimicrobium buryatense]	Methylotuvimicrobium buryatense	350	0.99	1e-123	85.34	191	WP_017842027.1
carbonic anhydrase [Methylomonas sp. LL1]	Methylomonas sp. LL1	348	1	9e-123	83.33	192	WP_196436406.1
carbonic anhydrase [Methylobacter sp. YRD-M1]	Methylobacter sp. YRD-M1	348	0.98	1e-122	83.68	190	WP_268120144.1
carbonic anhydrase [Methylocucumis oryzae]	Methylocucumis oryzae	347	0.98	1e-122	83.68	190	WP_045780493.1
carbonic anhydrase [Methylomonas sp. WSC-6]	Methylomonas sp. WSC-6	347	0.99	2e-122	82.72	192	WP_256617167.1
carbonic anhydrase [Methylomonas sp. LL1]	Methylomonas sp. LL1	347	1	2e-122	83.33	192	WP_196437735.1
carbonic anhydrase [Methylomonas sp.]	Methylomonas sp.	347	0.99	2e-122	82.2	192	MBS4052870.1
carbonic anhydrase [Methylobacter sp.]	Methylobacter sp.	347	0.98	3e-122	83.68	190	WP_288059082.1
carbonic anhydrase [Methylomonas sp.]	Methylomonas sp.	346	1	5e-122	82.81	192	MDD2759685.1
carbonic anhydrase [Methylovulum sp.]	Methylovulum sp.	346	0.98	6e-122	84.13	190	MDO9104025.1
carbonic anhydrase [Methylomarinum vadi]	Methylomarinum vadi	345	0.99	9e-122	83.25	192	WP_031433095.1
carbonic anhydrase [Methylobacter sp.]	Methylobacter sp.	345	0.98	1e-121	82.63	190	MDD5112762.1
carbonic anhydrase [Methylovulum sp.]	Methylovulum sp.	345	0.98	1e-121	84.66	190	TAL46712.1
TPA: carbonic anhydrase [Methylococcaceae bacterium]	Methylococcaceae bacterium	345	0.99	2e-121	84.29	191	HBA67523.1
carbonic anhydrase [Methyloglobulus sp.]	Methyloglobulus sp.	345	0.98	2e-121	83.16	190	NOU21341.1
carbonic anhydrase [Methylobacter luteus]	Methylobacter luteus	345	0.98	2e-121	83.16	190	WP_027158265.1
carbonic anhydrase [Methylobacter sp. Wu1]	Methylobacter sp. Wu1	345	0.98	2e-121	83.16	192	WP_331820210.1
carbonic anhydrase [Methylomonas sp. SURF-2]	Methylomonas sp. SURF-2	344	0.99	3e-121	81.68	192	WP_256601320.1
carbonic anhydrase [Methylicorpusculum oleiharenae]	Methylicorpusculum oleiharenae	344	0.98	3e-121	82.63	191	WP_159655585.1
carbonic anhydrase [Methylobacter sp.]	Methylobacter sp.	343	0.98	4e-121	82.63	190	MDP1772414.1
carbonic anhydrase [Methylocucumis oryzae]	Methylocucumis oryzae	343	0.98	4e-121	82.11	190	WP_109867678.1
carbonic anhydrase [Methylobacter tundripaludum]	Methylobacter tundripaludum	343	0.98	4e-121	82.11	190	WP_031436759.1
carbonic anhydrase [Candidatus Methylobacter oryzae]	Candidatus Methylobacter oryzae	343	1	5e-121	82.9	193	WP_127028333.1
carbonic anhydrase [Methylomonas sp.]	Methylomonas sp.	343	1	6e-121	80.73	192	WP_292574022.1
carbonic anhydrase [Methylobacter]	Methylobacter	343	0.98	9e-121	82.63	190	WP_020157247.1
carbonic anhydrase [Methylovulum sp.]	Methylovulum sp.	342	0.98	1e-120	82.11	190	MDP2902913.1
carbonic anhydrase [Methylomicrobium sp.]	Methylomicrobium sp.	342	0.98	1e-120	82.11	191	MBS3953874.1
carbonic anhydrase [Methylovulum miyakonense]	Methylovulum miyakonense	342	0.98	2e-120	82.63	190	WP_019866895.1
carbonic anhydrase [Methylocucumis oryzae]	Methylocucumis oryzae	342	0.97	2e-120	82.45	189	KJV06532.1
carbonic anhydrase [Methylobacter tundripaludum]	Methylobacter tundripaludum	342	0.98	3e-120	82.11	190	WP_027149630.1
carbonic anhydrase [Methylovulum sp.]	Methylovulum sp.	342	0.98	3e-120	83.07	191	MCF7985937.1
carbonic anhydrase [Methylomonas sp. WSC-7]	Methylomonas sp. WSC-7	342	1	3e-120	82.81	192	WP_256605635.1
carbonic anhydrase [Methylomonas methanica]	Methylomonas methanica	341	0.98	4e-120	82.11	192	WP_013819841.1
carbonic anhydrase [Methylomonas sp.]	Methylomonas sp.	341	1	6e-120	80.73	192	WP_292574340.1
carbonic anhydrase [Methylovulum psychrotolerans]	Methylovulum psychrotolerans	340	0.98	8e-120	82.11	190	WP_088618022.1
carbonic anhydrase [Methylococcaceae bacterium]	Methylococcaceae bacterium	340	1	1e-119	81.25	192	MDD1611069.1
carbonic anhydrase [Methylobacter sp.]	Methylobacter sp.	340	1	1e-119	81.35	193	MCX7095614.1
carbonic anhydrase [Methylomarinum sp. Ch1-1]	Methylomarinum sp. Ch1-1	340	0.98	1e-119	82.11	192	WP_305908533.1
carbonic anhydrase [Methylocaldum szegediense]	Methylocaldum szegediense	340	0.98	1e-119	83.68	192	WP_026611386.1
carbonic anhydrase [Methylovulum miyakonense]	Methylovulum miyakonense	340	0.98	2e-119	81.58	190	WP_019867994.1
carbonic anhydrase [Methylobacter sp. YRD-M1]	Methylobacter sp. YRD-M1	340	0.99	2e-119	82.29	193	WP_268119435.1
carbonic anhydrase [Methylobacter sp.]	Methylobacter sp.	339	0.98	3e-119	81.58	190	MDD5580074.1
carbonic anhydrase [Methylovulum sp.]	Methylovulum sp.	339	0.98	3e-119	82.11	190	MDD5273038.1
carbonic anhydrase [Methylomonas sp. ZR1]	Methylomonas sp. ZR1	339	1	4e-119	81.25	192	WP_171694927.1
carbonic anhydrase [Methylomonas]	Methylomonas	338	1	4e-119	81.25	192	WP_140913977.1
carbonic anhydrase [Methylocaldum marinum]	Methylocaldum marinum	339	0.98	5e-119	83.16	214	BBA35216.1
carbonic anhydrase [Methylocaldum sp. 14B]	Methylocaldum sp. 14B	338	1	5e-119	81.77	192	WP_077731637.1
carbonic anhydrase [Methylovulum sp.]	Methylovulum sp.	338	0.98	5e-119	81.58	190	MDD5277058.1
carbonic anhydrase [Methylicorpusculum sp.]	Methylicorpusculum sp.	338	0.98	5e-119	81.58	191	WP_304898386.1
carbonic anhydrase [Methylocaldum marinum]	Methylocaldum marinum	338	0.98	6e-119	83.16	192	WP_119632837.1
carbonic anhydrase [Methylovulum sp.]	Methylovulum sp.	338	0.98	6e-119	81.58	190	WP_300247298.1
carbonic anhydrase [Methylobacter sp.]	Methylobacter sp.	338	0.98	8e-119	82.2	193	MDD5410267.1
carbonic anhydrase [Methylobacter tundripaludum]	Methylobacter tundripaludum	338	1	8e-119	81.35	193	WP_104425313.1
carbonic anhydrase [Methylomonas lenta]	Methylomonas lenta	338	1	8e-119	79.69	192	WP_066979987.1
carbonic anhydrase [Methylobacter marinus]	Methylobacter marinus	338	0.99	9e-119	81.77	193	WP_020158088.1
carbonic anhydrase [Methylobacter sp.]	Methylobacter sp.	338	1	1e-118	80.83	193	WP_300491171.1
carbonic anhydrase [Methylomonas montana]	Methylomonas montana	337	0.99	1e-118	82.72	192	WP_301938759.1
carbonic anhydrase [Methylomonas]	Methylomonas	337	1	1e-118	81.25	192	WP_054762896.1
carbonic anhydrase [Methylomonas methanica]	Methylomonas methanica	337	1	1e-118	81.25	192	WP_064010822.1
carbonic anhydrase [Methylobacter sp. BBA5.1]	Methylobacter sp. BBA5.1	337	0.99	1e-118	81.25	193	WP_036247697.1
carbonic anhydrase [Methylomonas]	Methylomonas	337	1	2e-118	81.25	192	WP_036278243.1
carbonic anhydrase [Methylocaldum sp. BRCS4]	Methylocaldum sp. BRCS4	337	0.98	2e-118	82.63	192	MVF24108.1
carbonic anhydrase [Methylomicrobium lacus]	Methylomicrobium lacus	337	1	2e-118	80.21	192	WP_024297422.1
TPA: carbonic anhydrase [Methylomicrobium sp.]	Methylomicrobium sp.	337	0.98	2e-118	80.53	190	HSN23348.1
carbonic anhydrase [Methylobacter luteus]	Methylobacter luteus	337	0.99	2e-118	81.77	193	WP_027159221.1
carbonic anhydrase [Methylobacter sp.]	Methylobacter sp.	337	0.95	3e-118	83.15	185	MDD5113564.1
carbonic anhydrase [unclassified Methylomonas]	unclassified Methylomonas	337	1	3e-118	80.73	192	WP_026601028.1
carbonic anhydrase [Methylobacter sp. Wu1]	Methylobacter sp. Wu1	337	0.99	3e-118	81.77	193	WP_331816309.1
carbonic anhydrase [Methylomonas sp. WSC-6]	Methylomonas sp. WSC-6	337	1	3e-118	80.73	192	WP_256614805.1
carbonic anhydrase [Methylobacter sp.]	Methylobacter sp.	337	1	3e-118	81.35	193	WP_333876292.1
carbonic anhydrase [Methylococcaceae bacterium]	Methylococcaceae bacterium	336	0.98	4e-118	81.05	192	MDD1606661.1
carbonic anhydrase [Methylomonas sp. Kb3]	Methylomonas sp. Kb3	336	1	4e-118	80.73	192	WP_101055485.1
carbonic anhydrase [Methylobacter sp. Wu8]	Methylobacter sp. Wu8	336	1	4e-118	80.83	193	WP_331307530.1
carbonic anhydrase [Methylococcaceae bacterium]	Methylococcaceae bacterium	336	0.95	4e-118	83.15	185	MDO9162068.1
carbonic anhydrase [Methylomonas sp. SURF-1]	Methylomonas sp. SURF-1	336	1	4e-118	80.73	192	WP_256612779.1
carbonic anhydrase [Methylomonas methanica]	Methylomonas methanica	336	1	4e-118	80.73	192	WP_064037016.1
carbonic anhydrase [Methylomonas sp. MK1]	Methylomonas sp. MK1	336	1	4e-118	81.25	192	WP_020481491.1
carbonic anhydrase [Methylocaldum sp.]	Methylocaldum sp.	336	0.98	5e-118	83.16	192	WP_324873720.1
carbonic anhydrase [Methylobacter]	Methylobacter	336	1	5e-118	80.83	193	WP_243217463.1
carbonic anhydrase [Methylobacter sp.]	Methylobacter sp.	336	1	6e-118	81.35	193	WP_292557068.1
carbonic anhydrase [Methylomonas koyamae]	Methylomonas koyamae	336	1	6e-118	80.73	192	WP_310757403.1
carbonic anhydrase [Methylococcaceae bacterium]	Methylococcaceae bacterium	336	1	7e-118	81.25	192	NOQ76958.1
carbonic anhydrase [Methylovulum sp.]	Methylovulum sp.	335	0.98	7e-118	82.11	190	TAL51103.1
carbonic anhydrase [Methylomonas sp. WSC-7]	Methylomonas sp. WSC-7	335	1	7e-118	80.73	192	WP_256608783.1
carbonic anhydrase [Methylomonas paludis]	Methylomonas paludis	335	1	7e-118	81.25	192	WP_215580655.1
carbonic anhydrase [Methyloprofundus sedimenti]	Methyloprofundus sedimenti	335	0.99	7e-118	81.68	192	WP_080521578.1
carbonic anhydrase [Methylomonas koyamae]	Methylomonas koyamae	335	1	8e-118	80.73	192	WP_064028163.1
carbonic anhydrase [Methylobacter sp.]	Methylobacter sp.	335	1	1e-117	79.79	193	MDP1771070.1
carbonic anhydrase [Methylococcaceae bacterium]	Methylococcaceae bacterium	335	0.99	1e-117	80.1	192	MCF7970611.1
carbonic anhydrase [Methylovulum sp.]	Methylovulum sp.	335	0.98	1e-117	81.05	190	MDO9106060.1
carbonic anhydrase [Methylomonas albis]	Methylomonas albis	335	1	2e-117	80.73	192	WP_192374818.1
carbonic anhydrase [Methylocaldum sp. 14B]	Methylocaldum sp. 14B	335	0.98	2e-117	82.11	192	WP_077731930.1
carbonic anhydrase [Methylomonas rhizoryzae]	Methylomonas rhizoryzae	335	0.99	2e-117	81.68	192	WP_150046383.1
carbonic anhydrase [Methylomonas rapida]	Methylomonas rapida	335	0.99	2e-117	80.63	192	WP_255188135.1
carbonic anhydrase [Methylovulum sp.]	Methylovulum sp.	334	0.98	2e-117	80.95	191	MDP2903692.1
carbonic anhydrase [Methylobacter sp.]	Methylobacter sp.	334	0.99	3e-117	80.73	193	WP_288055592.1

## Sheet: CA2 (MCA1080)
Table S7. M. capsulatus CA2 methanotroph blast hits.
Description	Scientific Name	Total Score	Query Cover	E value	Per. ident	Acc. Len	Accession
hypothetical protein [Methylococcaceae bacterium]	Methylococcaceae bacterium	133	0.92	3e-36	31.89	244	NOQ34442.1
carbonic anhydrase [Methylocapsa polymorpha]	Methylocapsa polymorpha	130	0.97	3e-35	32.33	251	WOJ90012.1
carbonic anhydrase family protein [Methylococcaceae bacterium]	Methylococcaceae bacterium	127	0.94	6e-34	32.31	249	MCF6205172.1
carbonic anhydrase [Methylocapsa sp. D3K7]	Methylocapsa sp. D3K7	124	0.98	1e-32	32.96	253	WP_280129626.1
carbonate dehydratase [Beijerinckiaceae bacterium]	Beijerinckiaceae bacterium	123	0.97	2e-32	33.83	251	QBR72214.1
carbonic anhydrase [Methylocapsa acidiphila]	Methylocapsa acidiphila	121	0.97	8e-32	32.46	251	WP_026606558.1
carbonic anhydrase family protein [Methylovulum psychrotolerans]	Methylovulum psychrotolerans	121	0.87	1e-31	33.59	262	WP_215478462.1
TPA: carbonic anhydrase family protein [Methylocystis sp.]	Methylocystis sp.	121	0.97	1e-31	33.08	248	HMK91245.1
carbonic anhydrase family protein [Methylocella silvestris]	Methylocella silvestris	120	0.97	2e-31	33.46	251	WP_041369241.1
Carbonate dehydratase [Methylocella silvestris BL2]	Methylocella silvestris BL2	120	0.85	4e-31	34.19	256	ACK51770.1
carbonic anhydrase family protein [Methylococcaceae bacterium]	Methylococcaceae bacterium	119	0.94	6e-31	31.58	248	MCF7971077.1

## Sheet: CA3 (MCA1442)
Table S8. M. capsulatus CA3 methanotroph blast hits.
Description	Scientific Name	Total Score	Query Cover	E value	Per. ident	Acc. Len	Accession
carbonate dehydratase [Methylococcaceae bacterium]	Methylococcaceae bacterium	341	0.98	2e-119	72.51	211	MDD1650609.1
carbonate dehydratase [Methylococcaceae bacterium]	Methylococcaceae bacterium	332	0.97	1e-115	69.38	213	MCF7968534.1
carbonic anhydrase [Methylocaldum szegediense]	Methylocaldum szegediense	328	1	5e-114	70.56	215	WP_026609952.1
TPA: carbonic anhydrase [Methylococcaceae bacterium]	Methylococcaceae bacterium	325	0.98	5e-113	70.14	215	HUL13623.1
carbonic anhydrase [Methylotetracoccus oryzae]	Methylotetracoccus oryzae	325	0.98	7e-113	69.19	216	WP_129884654.1
carbonic anhydrase [Methylomagnum ishizawai]	Methylomagnum ishizawai	324	0.98	1e-112	69.19	212	WP_221063864.1
carbonic anhydrase [Methylomagnum ishizawai]	Methylomagnum ishizawai	320	0.98	4e-111	68.72	212	WP_085213216.1
carbonate dehydratase [Methylococcaceae bacterium]	Methylococcaceae bacterium	317	1	9e-110	68.22	215	MDD5036454.1
carbonic anhydrase [unclassified Methylocaldum]	unclassified Methylocaldum	316	1	2e-109	68.22	215	WP_077729851.1
carbonic anhydrase [Methylocaldum sp.]	Methylocaldum sp.	313	0.99	2e-108	67.61	215	WP_324874268.1
carbonic anhydrase [Methyloterricola oryzae]	Methyloterricola oryzae	312	0.97	6e-108	69.38	214	WP_045225870.1
Carbonic anhydrase 2 [Candidatus Methylocalor cossyra]	Candidatus Methylocalor cossyra	313	0.98	1e-107	67.3	233	CAL1239965.1
carbonic anhydrase [Methylocaldum marinum]	Methylocaldum marinum	311	1	1e-107	67.76	215	WP_119627941.1
carbonate dehydratase [Methylosinus]	Methylosinus	311	0.98	2e-107	67.3	214	WP_003609888.1
carbonic anhydrase [Methylomagnum ishizawai]	Methylomagnum ishizawai	311	0.98	2e-107	66.82	213	WP_221066028.1
TPA: carbonic anhydrase [Methylocella sp.]	Methylocella sp.	310	0.98	3e-107	67.3	215	HET6378082.1
carbonate dehydratase [Methylococcaceae bacterium]	Methylococcaceae bacterium	310	1	5e-107	68.22	214	NJD06021.1
carbonic anhydrase [Methylocaldum sp.]	Methylocaldum sp.	309	1	1e-106	65.42	215	WP_324874554.1
TPA: carbonic anhydrase [Methylocella sp.]	Methylocella sp.	309	0.98	1e-106	65.88	215	HET6375821.1
carbonic anhydrase [Methylocystis sp. ATCC 49242]	Methylocystis sp. ATCC 49242	308	0.98	2e-106	65.88	215	WP_036282631.1
carbonic anhydrase [Methylocystis sp. WRRC1]	Methylocystis sp. WRRC1	308	0.98	2e-106	65.88	215	WP_227965700.1
carbonic anhydrase [Methylomagnum ishizawai]	Methylomagnum ishizawai	307	0.98	5e-106	65.88	213	WP_085211934.1
carbonate dehydratase [Methylobacter sp. YRD-M1]	Methylobacter sp. YRD-M1	308	1	8e-106	64.95	230	WP_268119176.1
carbonate dehydratase [Methylobacter sp. BlB1]	Methylobacter sp. BlB1	307	1	9e-106	66.82	228	WP_194969900.1
carbonate dehydratase [Methylobacter sp.]	Methylobacter sp.	307	1	1e-105	64.49	226	WP_288053768.1
carbonic anhydrase [Methylobacter sp. BBA5.1]	Methylobacter sp. BBA5.1	307	1	1e-105	64.02	226	WP_036251493.1
carbonate dehydratase [Methylobacter marinus]	Methylobacter marinus	307	1	1e-105	64.49	226	WP_020158375.1
carbonate dehydratase [Methylobacter sp. Wu1]	Methylobacter sp. Wu1	307	1	1e-105	66.82	228	WP_331820881.1
carbonic anhydrase [Methylococcaceae bacterium]	Methylococcaceae bacterium	306	0.99	2e-105	66.04	217	MBK8814972.1
carbonic anhydrase [Methylocystis sp.]	Methylocystis sp.	306	0.97	2e-105	67.31	215	PPD24682.1
carbonic anhydrase [Methylocystis sp. H4A]	Methylocystis sp. H4A	305	0.97	3e-105	67.31	215	WP_196399791.1
carbonic anhydrase [Methylocystis sp.]	Methylocystis sp.	305	0.97	4e-105	67.31	215	WP_292528646.1
carbonic anhydrase [Methylotuvimicrobium sp. KM2]	Methylotuvimicrobium sp. KM2	304	1	1e-104	62.62	216	WP_341328352.1
carbonic anhydrase [Methylocystis rosea]	Methylocystis rosea	304	0.97	2e-104	66.83	215	WP_124740138.1
carbonic anhydrase [Methylocystis rosea]	Methylocystis rosea	304	0.97	2e-104	66.83	215	WP_018405846.1
carbonate dehydratase [Methylocystis sp. SB2]	Methylocystis sp. SB2	303	0.97	2e-104	66.83	215	WP_029650688.1
carbonate dehydratase [Methylocystis rosea]	Methylocystis rosea	303	0.97	2e-104	66.35	215	WP_154452847.1
carbonate dehydratase [Methylomicrobium sp.]	Methylomicrobium sp.	303	0.99	2e-104	65.09	214	MBS3954868.1
carbonate dehydratase [Methylobacter luteus]	Methylobacter luteus	304	1	2e-104	63.55	228	WP_027158938.1
carbonic anhydrase [unclassified Methylocystis]	unclassified Methylocystis	303	0.97	3e-104	66.83	215	WP_196394783.1
carbonate dehydratase [Methylocystis sp.]	Methylocystis sp.	303	0.97	3e-104	66.35	215	WP_305652691.1
carbonic anhydrase [Methylocystis sp. 9N]	Methylocystis sp. 9N	303	0.97	3e-104	66.35	214	WP_332082075.1
carbonate dehydratase [Methylocystis sp. MitZ-2018]	Methylocystis sp. MitZ-2018	303	0.97	3e-104	66.35	215	PWB91185.1
TPA: carbonate dehydratase [Methylococcaceae bacterium]	Methylococcaceae bacterium	302	0.97	6e-104	64.11	214	HBA64994.1
carbonic anhydrase [Methylocystis sp. H62]	Methylocystis sp. H62	302	0.97	7e-104	65.87	215	WP_196404223.1
carbonate dehydratase [Methylotuvimicrobium alcaliphilum]	Methylotuvimicrobium alcaliphilum	302	0.97	7e-104	63.64	214	WP_014148878.1
carbonic anhydrase [Methylocystis sp. SC2]	Methylocystis sp. SC2	301	0.97	1e-103	66.35	215	WP_014890620.1
carbonic anhydrase [Methylocystis sp.]	Methylocystis sp.	301	0.97	1e-103	67.31	215	MBI5311808.1
carbonic anhydrase [Methylocystis bryophila]	Methylocystis bryophila	301	0.98	1e-103	65.4	212	WP_085772515.1
carbonic anhydrase [Methylotuvimicrobium buryatense]	Methylotuvimicrobium buryatense	301	0.97	1e-103	63.64	214	WP_017839787.1
carbonic anhydrase [Methylocystis silviterrae]	Methylocystis silviterrae	301	0.97	1e-103	66.83	215	WP_175092900.1
carbonic anhydrase [Methylocystis hirsuta]	Methylocystis hirsuta	301	0.97	2e-103	66.83	215	WP_123177685.1
carbonic anhydrase [Methylobacter sp.]	Methylobacter sp.	301	0.97	2e-103	66.51	213	PPC89851.1
carbonate dehydratase [Methylocystis suflitae]	Methylocystis suflitae	300	0.97	3e-103	65.87	214	WP_256033649.1
carbonic anhydrase [Methylocystis sp. B8]	Methylocystis sp. B8	300	0.99	3e-103	65.73	213	WP_138167053.1
carbonate dehydratase [Methylomicrobium sp.]	Methylomicrobium sp.	300	0.97	3e-103	64.59	214	MBE0434683.1
carbonate dehydratase [Methylicorpusculum oleiharenae]	Methylicorpusculum oleiharenae	300	0.99	7e-103	63.68	214	WP_159659291.1
carbonic anhydrase [Methylococcaceae bacterium]	Methylococcaceae bacterium	299	0.99	9e-103	62.74	215	MCF7969301.1
carbonic anhydrase [Methyloglobulus morosus]	Methyloglobulus morosus	299	0.99	1e-102	62.74	216	WP_023495902.1
carbonate dehydratase [Methyloglobulus sp.]	Methyloglobulus sp.	298	0.99	3e-102	64.15	214	NOS73520.1
carbonic anhydrase [Methylococcaceae bacterium]	Methylococcaceae bacterium	297	0.99	5e-102	64.62	211	NOT11491.1
carbonic anhydrase [Methylococcaceae bacterium CS2]	Methylococcaceae bacterium CS2	296	0.97	1e-101	63.64	217	TXL09971.1
carbonate dehydratase [Methylocystis sp.]	Methylocystis sp.	296	0.97	1e-101	64.9	215	MBI1981182.1
carbonic anhydrase [Methylococcaceae bacterium]	Methylococcaceae bacterium	296	0.99	2e-101	62.26	215	MDD1650925.1
carbonate dehydratase [Methyloprofundus sp.]	Methyloprofundus sp.	296	0.98	2e-101	61.9	214	MDF1583281.1
carbonic anhydrase [Methyloprofundus sp.]	Methyloprofundus sp.	296	0.97	2e-101	63.64	217	MCK5870393.1
carbonate dehydratase [Methylomonas]	Methylomonas	295	0.98	6e-101	63.51	210	WP_140912093.1
carbonate dehydratase [Methylomonas rapida]	Methylomonas rapida	294	0.98	7e-101	63.51	210	WP_255189525.1
carbonate dehydratase [Methylococcaceae bacterium]	Methylococcaceae bacterium	294	0.98	1e-100	62.38	214	MCF7970375.1
carbonic anhydrase [Methylococcaceae bacterium HT1]	Methylococcaceae bacterium HT1	294	0.97	1e-100	62.68	213	TXL00132.1
carbonate dehydratase [Methylomonas sp. SURF-2]	Methylomonas sp. SURF-2	293	0.98	1e-100	64.45	210	WP_256601378.1
carbonic anhydrase [Methylicorpusculum sp.]	Methylicorpusculum sp.	293	0.99	2e-100	63.68	214	WP_304895828.1
carbonate dehydratase [Methylocystis iwaonis]	Methylocystis iwaonis	293	0.98	2e-100	62.56	215	WP_281928212.1
carbonate dehydratase [Methylomonas sp. WSC-6]	Methylomonas sp. WSC-6	293	0.98	3e-100	63.51	210	WP_256616633.1
carbonate dehydratase [Methylomonas lenta]	Methylomonas lenta	293	0.98	3e-100	63.51	210	WP_066981915.1
carbonate dehydratase [Methylomonas lenta]	Methylomonas lenta	292	0.98	4e-100	63.03	210	MDD2739144.1
carbonate dehydratase [Methylomicrobium sp.]	Methylomicrobium sp.	292	0.99	5e-100	62.26	214	MBS3953512.1
carbonic anhydrase [Methyloprofundus sp.]	Methyloprofundus sp.	292	0.97	7e-100	63.16	221	MCK5353645.1
carbonate dehydratase [Methylomarinum vadi]	Methylomarinum vadi	293	0.97	7e-100	62.38	239	WP_084190939.1
carbonate dehydratase [Methylocystis]	Methylocystis	291	0.98	1e-99	62.09	215	WP_283481858.1
carbonate dehydratase [Methyloprofundus sp.]	Methyloprofundus sp.	291	0.98	1e-99	60.48	214	MBE0470042.1
carbonate dehydratase [Methylomonas sp. LL1]	Methylomonas sp. LL1	291	0.96	1e-99	63.77	210	WP_196434680.1
carbonate dehydratase [Methylomonas sp.]	Methylomonas sp.	291	0.98	1e-99	63.03	210	WP_292568833.1
carbonic anhydrase [Methyloprofundus sp.]	Methyloprofundus sp.	291	0.97	1e-99	64.11	214	BCG63641.1
carbonate dehydratase [Methylocystis sp. Sn-Cys]	Methylocystis sp. Sn-Cys	291	0.98	2e-99	62.09	215	WP_246744911.1
carbonate dehydratase [Methylococcaceae bacterium]	Methylococcaceae bacterium	291	0.96	2e-99	63.77	210	MDD1622242.1
carbonate dehydratase [Methylocystis sp. Sn-Cys]	Methylocystis sp. Sn-Cys	291	0.98	2e-99	62.09	214	MBL1258044.1
carbonate dehydratase [Methylomonas sp. SURF-1]	Methylomonas sp. SURF-1	290	0.98	3e-99	62.09	210	WP_256612109.1
carbonate dehydratase [Methylococcaceae bacterium]	Methylococcaceae bacterium	290	0.98	3e-99	63.51	210	NBV75858.1
carbonate dehydratase [Methylomonas rhizoryzae]	Methylomonas rhizoryzae	289	0.98	7e-99	62.09	210	WP_150050827.1
carbonic anhydrase [Methylomarinum sp.]	Methylomarinum sp.	287	0.97	5e-98	60.77	214	NOR70505.1
carbonate dehydratase [unclassified Methylomonas]	unclassified Methylomonas	287	0.96	6e-98	63.11	210	WP_101053740.1
carbonic anhydrase [Methylocystaceae bacterium]	Methylocystaceae bacterium	287	0.98	7e-98	61.61	214	NBS34393.1
carbonate dehydratase [Methylomonas sp.]	Methylomonas sp.	286	0.98	7e-98	61.61	210	PPD29788.1
carbonate dehydratase [Methylomonas methanica]	Methylomonas methanica	286	0.98	8e-98	60.66	211	WP_013817237.1
carbonate dehydratase [Methylomonas]	Methylomonas	286	0.98	8e-98	61.61	210	WP_064024003.1
carbonate dehydratase [Methylomonas]	Methylomonas	286	0.97	8e-98	61.24	210	WP_064030413.1
carbonic anhydrase [Methylocystis echinoides]	Methylocystis echinoides	286	0.97	8e-98	62.68	211	WP_281801322.1
carbonate dehydratase [Methylomonas defluvii]	Methylomonas defluvii	286	0.96	9e-98	63.11	210	WP_319962767.1
carbonic anhydrase [Methylomarinum vadi]	Methylomarinum vadi	286	0.97	9e-98	59.62	214	WP_031433042.1

## Sheet: CA4 (MCA1665)
Table S9. M. capsulatus CA4 methanotroph blast hits.
Description	Scientific Name	Total Score	Query Cover	E value	Per. ident	Acc. Len	Accession
carbonic anhydrase [Candidatus Methylospira mobilis]	Candidatus Methylospira mobilis	290	0.96	3e-98	60.61	236	WP_153250176.1
carbonic anhydrase [Methylotetracoccus oryzae]	Methylotetracoccus oryzae	288	0.96	1e-97	63.2	233	WP_236102412.1
carbonic anhydrase [Methylogaea oryzae]	Methylogaea oryzae	272	0.91	2e-91	60.18	235	WP_054774694.1
TPA: carbonic anhydrase [Methylococcaceae bacterium]	Methylococcaceae bacterium	269	0.91	3e-90	57.4	231	HAZ42449.1
carbonic anhydrase [Methylococcaceae bacterium]	Methylococcaceae bacterium	266	0.91	9e-89	54.42	234	MCF7969260.1
carbonic anhydrase [Methylococcaceae bacterium]	Methylococcaceae bacterium	260	0.91	9e-87	54.87	234	MDD1649090.1
carbonic anhydrase [Methylovulum sp.]	Methylovulum sp.	259	0.91	3e-86	55.11	233	MDO9105885.1
carbonic anhydrase [Methylomagnum ishizawai]	Methylomagnum ishizawai	258	0.91	6e-86	56	233	WP_085214541.1
carbonic anhydrase [Methylovulum miyakonense]	Methylovulum miyakonense	258	0.91	7e-86	55.11	233	WP_019864154.1
carbonic anhydrase [Methylovulum sp.]	Methylovulum sp.	256	0.91	6e-85	56	233	MDO9105884.1
carbonic anhydrase [Methylovulum sp.]	Methylovulum sp.	255	0.91	9e-85	54.22	233	TAL49864.1
carbonic anhydrase [Methylovulum sp.]	Methylovulum sp.	253	0.9	8e-84	55.36	246	MDD5276292.1
carbonic anhydrase [Methylomagnum ishizawai]	Methylomagnum ishizawai	251	0.91	5e-83	56	233	WP_221063615.1
carbonic anhydrase [Methylovulum sp.]	Methylovulum sp.	248	0.91	6e-82	52.89	233	TAL46923.1
carbonic anhydrase [Methylovulum psychrotolerans]	Methylovulum psychrotolerans	235	0.9	1e-76	52.91	232	WP_088618935.1
carbonic anhydrase [Methylocucumis oryzae]	Methylocucumis oryzae	177	0.59	6e-55	56.38	155	WP_052700560.1
carbonic anhydrase [Methylovirgula sp.]	Methylovirgula sp.	162	0.89	2e-48	40.09	236	MDR3407144.1
carbonic anhydrase [Methylocystaceae bacterium]	Methylocystaceae bacterium	160	0.9	7e-48	36.07	213	NVJ91141.1
TPA: carbonic anhydrase [Beijerinckiaceae bacterium]	Beijerinckiaceae bacterium	159	0.9	3e-47	40.74	216	HYI88916.1
TPA: carbonic anhydrase [Beijerinckiaceae bacterium]	Beijerinckiaceae bacterium	159	0.9	4e-47	40.74	216	HEX5868489.1
TPA: carbonic anhydrase [Beijerinckiaceae bacterium]	Beijerinckiaceae bacterium	159	0.91	5e-47	40.83	231	HZY11579.1
TPA: carbonic anhydrase [Beijerinckiaceae bacterium]	Beijerinckiaceae bacterium	158	0.91	8e-47	41.01	222	HVL72073.1
carbonic anhydrase [uncultured Methylovirgula sp.]	uncultured Methylovirgula sp.	157	0.89	2e-46	38.71	236	WP_297300208.1
carbonic anhydrase [Beijerinckiaceae bacterium]	Beijerinckiaceae bacterium	157	0.89	3e-46	40.19	230	MBX9875150.1
TPA: carbonic anhydrase [Beijerinckiaceae bacterium]	Beijerinckiaceae bacterium	156	0.91	6e-46	42.2	230	HEX3182832.1
carbonic anhydrase [Methylocystis sp.]	Methylocystis sp.	156	0.87	8e-46	41.23	235	MCA3563365.1
TPA: carbonic anhydrase [Beijerinckiaceae bacterium]	Beijerinckiaceae bacterium	153	0.9	6e-45	40.28	219	HKH35402.1
TPA: carbonic anhydrase [Beijerinckiaceae bacterium]	Beijerinckiaceae bacterium	152	0.91	2e-44	41.52	223	HUZ66147.1
TPA: carbonic anhydrase [Beijerinckiaceae bacterium]	Beijerinckiaceae bacterium	152	0.89	2e-44	38.79	228	HKG84063.1
TPA: carbonic anhydrase [Methylovirgula sp.]	Methylovirgula sp.	152	0.84	3e-44	38.54	236	HEY0145531.1
carbonic anhydrase [Methylovirgula ligni]	Methylovirgula ligni	151	0.9	6e-44	37.9	236	WP_115835351.1
carbonic anhydrase [Beijerinckiaceae bacterium]	Beijerinckiaceae bacterium	151	0.91	8e-44	36.82	241	MBY0613376.1
carbonic anhydrase [Methyloferula stellata]	Methyloferula stellata	152	0.94	8e-44	36.48	258	WP_020174398.1
carbonic anhydrase [Methylocystaceae bacterium]	Methylocystaceae bacterium	150	0.9	8e-44	35.75	214	NVK20109.1
carbonic anhydrase [Beijerinckiaceae bacterium]	Beijerinckiaceae bacterium	150	0.9	1e-43	39.45	235	MBX9908210.1
TPA: carbonic anhydrase [Methylocella sp.]	Methylocella sp.	149	0.9	5e-43	36.53	243	HEV7911828.1
TPA: carbonic anhydrase [Beijerinckiaceae bacterium]	Beijerinckiaceae bacterium	149	0.9	5e-43	38.43	220	HZB37997.1
TPA: carbonic anhydrase [Methylovirgula sp.]	Methylovirgula sp.	147	0.88	3e-42	37.85	234	HLH11517.1
carbonic anhydrase [Beijerinckiaceae bacterium]	Beijerinckiaceae bacterium	147	0.86	3e-42	39.13	225	MCX8503295.1
TPA: carbonic anhydrase [Methylocella sp.]	Methylocella sp.	147	0.89	7e-42	38.25	256	HTV32437.1
carbonic anhydrase [Beijerinckiaceae bacterium]	Beijerinckiaceae bacterium	146	0.9	8e-42	39.27	237	MCI0466174.1
carbonic anhydrase [Methylocystis heyeri]	Methylocystis heyeri	146	0.87	9e-42	39.81	241	WP_136497817.1
carbonic anhydrase [Methylocella tundrae]	Methylocella tundrae	145	0.9	1e-41	37.05	242	WP_174511590.1
carbonic anhydrase [Methylocella tundrae]	Methylocella tundrae	145	0.9	1e-41	37.05	242	WP_134486479.1
carbonic anhydrase [Methylocapsa acidiphila]	Methylocapsa acidiphila	145	0.9	2e-41	38.18	241	WP_026608437.1
TPA: carbonic anhydrase [Beijerinckiaceae bacterium]	Beijerinckiaceae bacterium	144	0.9	2e-41	37.96	220	HEX8664056.1
carbonic anhydrase [Methylocystis iwaonis]	Methylocystis iwaonis	144	0.9	3e-41	37.73	238	WP_330083691.1
carbonic anhydrase [Methylocystis sp. Sn-Cys]	Methylocystis sp. Sn-Cys	144	0.9	3e-41	37.73	238	WP_202070918.1
carbonate dehydratase [Beijerinckiaceae bacterium]	Beijerinckiaceae bacterium	144	0.9	4e-41	35.91	246	QBR71751.1
carbonic anhydrase [Methylovirgula sp. HY1]	Methylovirgula sp. HY1	144	0.91	4e-41	37.56	240	WP_219319957.1
carbonic anhydrase [Methylocystis sp. JR02]	Methylocystis sp. JR02	144	0.9	5e-41	38.18	238	WP_283483535.1
carbonic anhydrase [Methylocystis iwaonis]	Methylocystis iwaonis	144	0.9	6e-41	37.27	238	WP_281929817.1
carbonic anhydrase [Methylocapsa aurea]	Methylocapsa aurea	143	0.9	8e-41	37.73	241	WP_051952980.1
carbonic anhydrase [Methylocella silvestris]	Methylocella silvestris	143	0.89	8e-41	37.96	241	WP_012589400.1
TPA: carbonic anhydrase [Beijerinckiaceae bacterium]	Beijerinckiaceae bacterium	142	0.91	1e-40	39.55	223	HKH95168.1
TPA: carbonic anhydrase [Beijerinckiaceae bacterium]	Beijerinckiaceae bacterium	142	0.84	1e-40	37.68	211	HRJ70415.1
TPA: carbonic anhydrase [Methylocystis sp.]	Methylocystis sp.	143	0.9	1e-40	38.18	239	HTO79411.1
Carbonic anhydrase (modular protein) [Methylocella tundrae]	Methylocella tundrae	144	0.9	2e-40	37.05	316	VTZ49205.1
TPA: carbonic anhydrase [Methylocella sp.]	Methylocella sp.	142	0.9	3e-40	34.09	241	HMF05913.1
carbonic anhydrase [Methylocystis sp. MJC1]	Methylocystis sp. MJC1	141	0.9	6e-40	36.36	238	WP_165049391.1
carbonic anhydrase [Pseudochelatococcus lubricantis]	Pseudochelatococcus lubricantis	140	0.91	7e-40	38.99	222	WP_166949919.1
Carbonic anhydrase 1 [Beijerinckiaceae bacterium]	Beijerinckiaceae bacterium	140	0.9	1e-39	35.16	242	TPW00142.1
carbonic [Beijerinckiaceae bacterium]	Beijerinckiaceae bacterium	139	0.84	1e-39	38.05	215	KAF0229395.1
carbonic anhydrase [Methylovirgula sp. 4M-Z18]	Methylovirgula sp. 4M-Z18	140	0.91	2e-39	36.2	238	WP_116401225.1
carbonic anhydrase [Beijerinckiaceae bacterium]	Beijerinckiaceae bacterium	139	0.89	3e-39	35.32	237	TAL80238.1
carbonic anhydrase [Methylocella silvestris]	Methylocella silvestris	139	0.9	4e-39	36.36	241	WP_102842841.1
carbonic anhydrase [Beijerinckiaceae bacterium]	Beijerinckiaceae bacterium	139	0.91	4e-39	37.56	239	MCI0600002.1
TPA: carbonic anhydrase [Methylocella sp.]	Methylocella sp.	139	0.89	4e-39	35.65	242	HUB65340.1
carbonic anhydrase [Beijerinckiaceae bacterium]	Beijerinckiaceae bacterium	139	0.88	5e-39	38.6	243	MCU0885440.1
carbonic anhydrase [Beijerinckiaceae bacterium]	Beijerinckiaceae bacterium	139	0.91	6e-39	37.56	239	MCI0465938.1
carbonic anhydrase [Beijerinckiaceae bacterium]	Beijerinckiaceae bacterium	137	0.84	8e-39	37.2	212	MCZ8184970.1
carbonic anhydrase [Beijerinckiaceae bacterium]	Beijerinckiaceae bacterium	137	0.84	1e-38	36.71	212	MCZ8376676.1
carbonic anhydrase [Methylocapsa polymorpha]	Methylocapsa polymorpha	138	0.9	1e-38	36.82	242	WOJ89203.1
carbonic anhydrase [Hansschlegelia quercus]	Hansschlegelia quercus	137	0.85	2e-38	40.69	214	WP_131003749.1
carbonic anhydrase [Beijerinckiaceae bacterium]	Beijerinckiaceae bacterium	137	0.87	2e-38	33.95	222	MBU3730066.1
carbonic anhydrase [Methylopila sp. Yamaguchi]	Methylopila sp. Yamaguchi	137	0.85	2e-38	40.2	221	WP_200819744.1
carbonic anhydrase [Methylocapsa palsarum]	Methylocapsa palsarum	137	0.9	2e-38	37.27	238	WP_091685635.1
carbonic anhydrase [Pseudochelatococcus contaminans]	Pseudochelatococcus contaminans	136	0.89	3e-38	38.6	223	WP_183753260.1
TPA: carbonic anhydrase [Methylocella sp.]	Methylocella sp.	137	0.9	3e-38	35.45	242	HEX3497027.1
carbonic anhydrase [Hansschlegelia zhihuaiae]	Hansschlegelia zhihuaiae	136	0.81	3e-38	43.72	217	WP_128777999.1
carbonic anhydrase [Beijerinckiaceae bacterium]	Beijerinckiaceae bacterium	136	0.84	3e-38	37.38	215	MCZ8269805.1
carbonic anhydrase [Beijerinckiaceae bacterium]	Beijerinckiaceae bacterium	136	0.84	4e-38	37.2	212	MCZ8184153.1
carbonate dehydratase [Methylopila sp. Yamaguchi]	Methylopila sp. Yamaguchi	136	0.85	5e-38	40.2	242	GBD50732.1
TPA: carbonic anhydrase [Methylocystis sp.]	Methylocystis sp.	136	0.91	5e-38	37.39	239	HXY56965.1
carbonic anhydrase [Beijerinckiaceae bacterium]	Beijerinckiaceae bacterium	135	0.84	5e-38	36.71	212	MCZ8261687.1
carbonic anhydrase [Pseudochelatococcus contaminans]	Pseudochelatococcus contaminans	136	0.89	5e-38	38.6	241	MBB3810155.1
TPA: carbonic anhydrase [Beijerinckiaceae bacterium]	Beijerinckiaceae bacterium	135	0.84	5e-38	36.36	217	HRK23319.1
carbonic anhydrase [Methylopila turkensis]	Methylopila turkensis	135	0.88	5e-38	39.34	218	WP_271200849.1
carbonic anhydrase [Methylovirgula sp. 4M-Z18]	Methylovirgula sp. 4M-Z18	136	0.9	5e-38	34.55	239	WP_245424150.1
carbonic anhydrase [Methylovirgula sp. 4M-Z18]	Methylovirgula sp. 4M-Z18	136	0.9	6e-38	34.55	232	RFB78279.1
carbonic anhydrase [Methylopila sp. 73B]	Methylopila sp. 73B	135	0.91	8e-38	37.9	221	WP_020187442.1
carbonic anhydrase [Methylocystis bryophila]	Methylocystis bryophila	135	0.84	1e-37	38.65	239	WP_085772507.1
carbonic anhydrase [Methylocapsa sp. D3K7]	Methylocapsa sp. D3K7	135	0.85	1e-37	36.06	241	WP_280130175.1
TPA: carbonic anhydrase [Methylocella sp.]	Methylocella sp.	135	0.97	2e-37	32.07	244	HUI21934.1
TPA: carbonic anhydrase [Methylocella sp.]	Methylocella sp.	134	0.89	5e-37	34.4	242	HXW71709.1
carbonic anhydrase [Methylocystis bryophila]	Methylocystis bryophila	133	0.9	5e-37	38.91	233	WP_085771930.1
carbonic anhydrase [Methylopila capsulata]	Methylopila capsulata	133	0.91	6e-37	39.73	221	WP_204950059.1
carbonic anhydrase [Beijerinckiaceae bacterium]	Beijerinckiaceae bacterium	133	0.89	7e-37	36.57	236	MBX9739168.1
carbonic anhydrase [Hansschlegelia sp.]	Hansschlegelia sp.	132	0.78	8e-37	41.84	214	WP_325444276.1
carbonic anhydrase [Hansschlegelia beijingensis]	Hansschlegelia beijingensis	132	0.81	8e-37	39.9	214	WP_183395754.1

## Sheet: CA5 (MCA2797)
Table S10. M. capsulatus CA5 methanotroph blast hits.
Description	Scientific Name	Total Score	Query Cover	E value	Per. ident	Acc. Len	Accession
gamma carbonic anhydrase family protein [Methylocaldum marinum]	Methylocaldum marinum	283	1	2e-97	77.22	184	WP_119631699.1
gamma carbonic anhydrase family protein [Methylocaldum szegediense]	Methylocaldum szegediense	279	0.97	8e-96	75	182	WP_026609622.1
gamma carbonic anhydrase family protein [Methylocaldum sp. 14B]	Methylocaldum sp. 14B	278	1	2e-95	73.89	182	WP_077728510.1
gamma carbonic anhydrase family protein [Methylocaldum sp.]	Methylocaldum sp.	272	0.97	3e-93	73.3	182	WP_324876625.1
gamma carbonic anhydrase family protein [Methylococcaceae bacterium]	Methylococcaceae bacterium	263	0.96	1e-89	72.99	176	NJD08494.1
TPA: gamma carbonic anhydrase family protein [Methylococcaceae bacterium]	Methylococcaceae bacterium	263	0.97	3e-89	71.02	182	HUL11945.1
gamma carbonic anhydrase family protein [Methylocaldum sp. RMAD-M]	Methylocaldum sp. RMAD-M	260	0.93	1e-88	74.4	170	WP_156880322.1
gamma carbonic anhydrase family protein [Methylomagnum ishizawai]	Methylomagnum ishizawai	258	0.97	1e-87	72.73	182	WP_221065415.1
protein YrdA [Candidatus Methylocalor cossyra]	Candidatus Methylocalor cossyra	258	0.97	2e-87	72.57	177	CAL1241835.1
gamma carbonic anhydrase family protein [Methylomagnum ishizawai]	Methylomagnum ishizawai	258	0.97	2e-87	71.02	182	WP_085216140.1
gamma carbonic anhydrase family protein [Methylotetracoccus oryzae]	Methylotetracoccus oryzae	248	0.95	1e-83	69.59	174	WP_129883196.1
gamma carbonic anhydrase family protein [Candidatus Methylobacter oryzae]	Candidatus Methylobacter oryzae	245	0.97	2e-82	65.14	177	WP_127026742.1
gamma carbonic anhydrase family protein [Methylococcaceae bacterium]	Methylococcaceae bacterium	244	0.98	4e-82	64.41	179	MDD1618865.1
gamma carbonic anhydrase family protein [Methylobacter sp.]	Methylobacter sp.	244	0.97	4e-82	63.64	182	MDP1773384.1
gamma carbonic anhydrase family protein [Methylococcaceae bacterium]	Methylococcaceae bacterium	243	0.98	8e-82	63.84	179	MDD1625522.1
gamma carbonic anhydrase family protein [Methylobacter sp.]	Methylobacter sp.	243	0.98	8e-82	62.92	178	MDP3877748.1
gamma carbonic anhydrase family protein [Methylococcaceae bacterium]	Methylococcaceae bacterium	243	0.97	1e-81	68.18	183	MDD1650730.1
gamma carbonic anhydrase family protein [Methylococcaceae bacterium]	Methylococcaceae bacterium	243	0.98	1e-81	63.84	179	MDD1640321.1
gamma carbonic anhydrase family protein [Methylobacter]	Methylobacter	239	0.97	3e-80	63.43	178	WP_104421936.1
gamma carbonic anhydrase family protein [Methylobacter tundripaludum]	Methylobacter tundripaludum	239	0.97	3e-80	64	176	WP_104427231.1
gamma carbonic anhydrase family protein [Methylobacter tundripaludum]	Methylobacter tundripaludum	239	0.97	3e-80	63.43	176	MCK9636350.1
gamma carbonic anhydrase family protein [Methylobacter sp.]	Methylobacter sp.	239	0.97	4e-80	64	178	WP_300488720.1						9100
gamma carbonic anhydrase family protein [Methylobacter tundripaludum]	Methylobacter tundripaludum	239	0.97	4e-80	63.43	178	WP_006891933.1
gamma carbonic anhydrase family protein [Methylobacter tundripaludum]	Methylobacter tundripaludum	239	0.97	5e-80	64	176	WP_027148935.1
gamma carbonic anhydrase family protein [Methylobacter sp.]	Methylobacter sp.	239	0.97	5e-80	64	176	MCX7095533.1
gamma carbonic anhydrase family protein [Methylobacter sp.]	Methylobacter sp.	239	0.97	5e-80	62.86	178	MDO9268375.1
gamma carbonic anhydrase family protein [Methylobacter sp.]	Methylobacter sp.	239	0.97	6e-80	62.86	178	WP_305267171.1
gamma carbonic anhydrase family protein [Methylobacter sp.]	Methylobacter sp.	239	0.97	6e-80	63.43	178	TAN65542.1
gamma carbonic anhydrase family protein [Methylococcaceae bacterium]	Methylococcaceae bacterium	238	0.98	7e-80	67.8	177	MCF7968230.1
gamma carbonic anhydrase family protein [Methylobacter sp.]	Methylobacter sp.	238	0.97	1e-79	63.43	175	WP_292549996.1
gamma carbonic anhydrase family protein [Methylobacter sp.]	Methylobacter sp.	238	0.97	2e-79	62.86	178	MDO9047731.1
gamma carbonic anhydrase family protein [Methylobacter sp.]	Methylobacter sp.	237	0.97	2e-79	62.86	175	WP_292433428.1
gamma carbonic anhydrase family protein [Methylobacter sp.]	Methylobacter sp.	236	0.97	5e-79	61.71	178	MCK9397585.1
TPA: gamma carbonic anhydrase family protein [Methylococcaceae bacterium]	Methylococcaceae bacterium	236	0.97	7e-79	65.71	179	HLF97009.1
gamma carbonic anhydrase family protein [Methylobacter sp.]	Methylobacter sp.	236	0.97	8e-79	63.43	181	MDP2100095.1
gamma carbonic anhydrase family protein [Methylobacter]	Methylobacter	234	0.97	4e-78	61.71	179	WP_020158101.1
gamma carbonic anhydrase family protein [Methylobacter sp.]	Methylobacter sp.	234	0.96	4e-78	63.22	178	MBL6986121.1
gamma carbonic anhydrase family protein [Methylococcaceae bacterium]	Methylococcaceae bacterium	234	0.98	5e-78	61.58	179	MDD1637669.1
gamma carbonic anhydrase family protein [Methylobacter sp.]	Methylobacter sp.	234	0.97	5e-78	62.86	176	MDD5410012.1
gamma carbonic anhydrase family protein [Methylobacter sp.]	Methylobacter sp.	233	0.96	6e-78	63.22	174	PPC91320.1
gamma carbonic anhydrase family protein [Methylococcaceae bacterium]	Methylococcaceae bacterium	233	0.97	7e-78	61.71	177	NOT12086.1
gamma carbonic anhydrase family protein [Methyloglobulus sp.]	Methyloglobulus sp.	233	0.96	1e-77	63.22	175	NOS75800.1
gamma carbonic anhydrase family protein [Methyloglobulus sp.]	Methyloglobulus sp.	233	0.96	2e-77	63.22	177	NOU20338.1
gamma carbonic anhydrase family protein [Methylobacter sp.]	Methylobacter sp.	233	0.97	2e-77	62.29	180	MDO9422717.1
gamma carbonic anhydrase family protein [Methylobacter sp. S3L5C]	Methylobacter sp. S3L5C	232	0.97	2e-77	62.29	179	WP_243220776.1
gamma carbonic anhydrase family protein [Methylomonas sp.]	Methylomonas sp.	231	0.96	3e-77	62.64	174	PPD32483.1
gamma carbonic anhydrase family protein [Methylobacter svalbardensis]	Methylobacter svalbardensis	233	0.97	3e-77	61.71	201	WP_340121521.1
gamma carbonic anhydrase family protein [Methylobacter sp.]	Methylobacter sp.	231	0.97	4e-77	62.29	176	WP_333879156.1
gamma carbonic anhydrase family protein [Candidatus Methylobacter titanis]	Candidatus Methylobacter titanis	231	0.97	4e-77	61.71	176	MDI1229680.1
gamma carbonic anhydrase family protein [Methylomicrobium sp. RS1]	Methylomicrobium sp. RS1	231	0.97	4e-77	61.93	179	WP_202052047.1
gamma carbonic anhydrase family protein [Methylococcaceae bacterium]	Methylococcaceae bacterium	231	0.97	4e-77	62.29	179	MDD1613945.1
gamma carbonic anhydrase family protein [Methylobacter psychrophilus]	Methylobacter psychrophilus	231	0.97	5e-77	61.71	179	WP_262965249.1
gamma carbonic anhydrase family protein [Methyloterricola oryzae]	Methyloterricola oryzae	231	0.95	5e-77	66.86	176	WP_045225472.1
gamma carbonic anhydrase family protein [Methylobacter sp. BlB1]	Methylobacter sp. BlB1	231	0.97	5e-77	60.57	175	MBF6650607.1
gamma carbonic anhydrase family protein [Methylobacter sp.]	Methylobacter sp.	231	0.98	6e-77	59.89	179	MDD5579972.1
gamma carbonic anhydrase family protein [Methylobacter sp.]	Methylobacter sp.	231	0.96	6e-77	62.64	174	PPD05403.1
gamma carbonic anhydrase family protein [Candidatus Methylobacter titanis]	Candidatus Methylobacter titanis	231	0.97	7e-77	61.71	176	MDI1291437.1
gamma carbonic anhydrase family protein [Methylobacter luteus]	Methylobacter luteus	231	0.97	9e-77	60	175	WP_027159210.1
gamma carbonic anhydrase family protein [Methyloglobulus morosus]	Methyloglobulus morosus	231	0.96	1e-76	64.94	179	WP_023494213.1
gamma carbonic anhydrase family protein [Methylogaea oryzae]	Methylogaea oryzae	231	0.97	1e-76	64	181	WP_221047621.1
gamma carbonic anhydrase family protein [Methylococcaceae bacterium]	Methylococcaceae bacterium	230	0.97	2e-76	63.43	177	NOU14921.1
gamma carbonic anhydrase family protein [Methylobacter sp.]	Methylobacter sp.	229	0.97	2e-76	61.14	176	MDO9168367.1
gamma carbonic anhydrase family protein [Methylogaea oryzae]	Methylogaea oryzae	230	0.97	3e-76	64	203	WP_082411704.1
gamma carbonic anhydrase family protein [Methylomicrobium]	Methylomicrobium	229	0.97	5e-76	60.8	179	WP_005371585.1
gamma carbonic anhydrase family protein [Methylobacter sp. YRD-M1]	Methylobacter sp. YRD-M1	229	0.97	5e-76	60	175	WP_268119423.1
gamma carbonic anhydrase family protein [Methylobacter tundripaludum]	Methylobacter tundripaludum	228	0.9	5e-76	66.67	162	MDD4906700.1
gamma carbonic anhydrase family protein [Candidatus Methylobacter favarea]	Candidatus Methylobacter favarea	228	0.97	8e-76	58.86	179	WP_174625794.1
gamma carbonic anhydrase family protein [Methylobacter sp.]	Methylobacter sp.	228	0.97	1e-75	62.86	177	MDD5113618.1
gamma carbonic anhydrase family protein [Methylobacter sp. Wu1]	Methylobacter sp. Wu1	228	0.97	1e-75	60	175	WP_331816286.1
gamma carbonic anhydrase family protein [Methylosarcina fibrata]	Methylosarcina fibrata	228	0.98	1e-75	58.76	177	WP_020562859.1
gamma carbonic anhydrase family protein [Methylovulum sp.]	Methylovulum sp.	228	0.97	1e-75	61.93	178	MDP2904316.1
gamma carbonic anhydrase family protein [Methylomarinum sp.]	Methylomarinum sp.	227	0.97	2e-75	60	177	NOR69875.1
gamma carbonic anhydrase family protein [Methylococcaceae bacterium]	Methylococcaceae bacterium	227	0.97	2e-75	63.43	177	MDO9163364.1
gamma carbonic anhydrase family protein [Methylovulum sp.]	Methylovulum sp.	227	0.98	2e-75	61.58	177	WP_300011022.1
gamma carbonic anhydrase family protein [Methyloglobulus sp.]	Methyloglobulus sp.	227	0.97	3e-75	61.14	177	NOU44650.1
gamma carbonic anhydrase family protein [Methylomarinum sp. Ch1-1]	Methylomarinum sp. Ch1-1	227	0.96	3e-75	61.27	180	WP_305906648.1
gamma carbonic anhydrase family protein [Methylobacter sp.]	Methylobacter sp.	226	0.97	3e-75	62.86	177	PPD48697.1
gamma carbonic anhydrase family protein [Methylomicrobium lacus]	Methylomicrobium lacus	227	0.97	3e-75	59.66	180	WP_024296949.1
gamma carbonic anhydrase family protein [Methylomonas rapida]	Methylomonas rapida	225	0.96	2e-74	60.92	178	WP_255187731.1
gamma carbonic anhydrase family protein [Methylomicrobium sp. Wu6]	Methylomicrobium sp. Wu6	225	0.97	2e-74	58.52	179	WP_326501160.1
gamma carbonic anhydrase family protein [Methylovulum sp.]	Methylovulum sp.	225	0.97	2e-74	60.57	180	MDO9107352.1
gamma carbonic anhydrase family protein [Methylomarinum vadi]	Methylomarinum vadi	225	0.97	2e-74	59.09	181	WP_031435089.1
gamma carbonic anhydrase family protein [Methylovulum miyakonense]	Methylovulum miyakonense	224	0.97	2e-74	60	175	WP_029151605.1
gamma carbonic anhydrase family protein [Methylovulum sp.]	Methylovulum sp.	224	0.96	4e-74	62.07	182	TAL47652.1
gamma carbonic anhydrase family protein [Methylococcaceae bacterium]	Methylococcaceae bacterium	223	0.97	9e-74	61.14	184	TAN49438.1
gamma carbonic anhydrase family protein [Methylovulum psychrotolerans]	Methylovulum psychrotolerans	223	0.96	1e-73	62.64	177	WP_103974206.1
gamma carbonic anhydrase family protein [Methylovulum psychrotolerans]	Methylovulum psychrotolerans	223	0.96	1e-73	62.64	177	MBT9096649.1
gamma carbonic anhydrase family protein [Methylomonas sp.]	Methylomonas sp.	222	0.97	2e-73	59.66	177	WP_292566245.1
gamma carbonic anhydrase family protein [Methylovulum psychrotolerans]	Methylovulum psychrotolerans	222	0.96	2e-73	62.07	177	WP_088618984.1
gamma carbonic anhydrase family protein [Methylomonas koyamae]	Methylomonas koyamae	222	0.96	2e-73	62.07	175	WP_064041723.1
gamma carbonic anhydrase family protein [Methylococcaceae bacterium]	Methylococcaceae bacterium	221	0.96	6e-73	66.67	183	MDD5036620.1
gamma carbonic anhydrase family protein [Methylomicrobium sp.]	Methylomicrobium sp.	221	0.96	8e-73	61.27	177	MBS3954646.1
gamma carbonic anhydrase family protein [Methylovulum psychrotolerans]	Methylovulum psychrotolerans	221	0.95	8e-73	62.79	182	POZ51855.1
gamma carbonic anhydrase family protein [Methylomonas]	Methylomonas	220	0.96	1e-72	61.49	175	WP_064023435.1
gamma carbonic anhydrase family protein [Methylotuvimicrobium sp. KM2]	Methylotuvimicrobium sp. KM2	221	0.99	1e-72	57.54	186	WP_341328818.1
gamma carbonic anhydrase family protein [Methylomonas albis]	Methylomonas albis	220	0.99	1e-72	58.66	179	WP_192375233.1
gamma carbonic anhydrase family protein [Methylomonas sp. WSC-7]	Methylomonas sp. WSC-7	220	0.99	1e-72	58.66	179	MCQ8117242.1
gamma carbonic anhydrase family protein [Methylomonas sp. MO1]	Methylomonas sp. MO1	220	0.96	1e-72	59.77	175	WP_313734104.1
gamma carbonic anhydrase family protein [Methylovulum sp.]	Methylovulum sp.	219	0.96	2e-72	62.07	174	MDD5274784.1
gamma carbonic anhydrase family protein [Methylomicrobium sp.]	Methylomicrobium sp.	220	0.97	2e-72	58.86	186	MBE0434880.1
